# Supplementary material for: N,N,N′,N′-Tetra­methyl-N′′-[2-(N′,N′,N′′,N′′-tetra­methyl­guanidino)eth­yl]guanidine
Source: Acta Crystallogr Sect E Struct Rep Online. 2012 Jun 20;68(Pt 7):o2161. doi: 10.1107/S1600536812027079 (PMC3393968; doi:10.1107/S1600536812027079)
Supplement: Supplementary file 1 [file e-68-o2161-sup1.cif]

##############################################################################
#                                                                            #
# This CIF contains the data in a paper accepted for publication in          #
# Acta Crystallographica Section E. It conforms to the requirements of       #
# Notes for Authors for Acta Crystallographica Section E, and has been       #
# peer reviewed under the auspices of the IUCr Commission on Journals.       #
#                                                                            #
# Full details of the Crystallographic Information File format               #
# are given in the paper "The Crystallographic Information File (CIF):       #
# a New Standard Archive File for Crystallography" by S. R. Hall, F. H.      #
# Allen and I. D. Brown [Acta Cryst. (1991), A47, 655-685].                  #
#                                                                            #
# The current version of the core CIF dictionary is obtainable from          #
# ftp://ftp.iucr.org/pub/cif_core.dic.                                       #
#                                                                            #
# Software is freely available for graphical display of the structure(s)     #
# in this CIF. For information consult the CIF software page                 #
# http://www.iucr.org/resources/cif/software.                                #
#                                                                            #
# This file may be used for bona fide research purposes within the           #
# scientific community so long as proper attribution is given to the journal # 
# article from which it was obtained.                                        #
#                                                                            #
##############################################################################
data_I
_audit_creation_method     SHELXL97
_chemical_name_systematic
;
<i>N</i>,<i>N</i>,<i>N</i>',<i>N</i>'-Tetramethyl-<i>N</i>''-[2-
(<i>N</i>',<i>N</i>',<i>N</i>'',<i>N</i>''-tetramethylguanidino)ethyl]guanidine
;
_chemical_name_common     ?
_chemical_formula_moiety     'C12 H28 N6'
_chemical_formula_sum     'C12 H28 N6'
_chemical_formula_iupac     'C12 H28 N6'
_chemical_formula_weight     256.40
_chemical_melting_point     ?
_symmetry_cell_setting     monoclinic
_symmetry_space_group_name_H-M     'P 21/n'
_symmetry_space_group_name_Hall     '-P 2yn'
loop_
    _symmetry_equiv_pos_as_xyz
    'x, y, z'
    '-x+1/2, y+1/2, -z+1/2'
    '-x, -y, -z'
    'x-1/2, -y-1/2, z-1/2'
_cell_length_a     8.4189(6)
_cell_length_b     8.5894(6)
_cell_length_c     11.0089(8)
_cell_angle_alpha     90.00
_cell_angle_beta     106.858(5)
_cell_angle_gamma     90.00
_cell_volume     761.88(10)
_cell_formula_units_Z     2
_cell_measurement_reflns_used     7247
_cell_measurement_theta_min     2.70
_cell_measurement_theta_max     28.10
_cell_measurement_temperature     293(2)
_exptl_crystal_description     polyhedral
_exptl_crystal_colour     colourless
_exptl_crystal_size_max     0.22
_exptl_crystal_size_mid     0.18
_exptl_crystal_size_min     0.15
_exptl_crystal_density_diffrn     1.118
_exptl_crystal_density_meas     ?
_exptl_crystal_density_method     'not measured'
_exptl_crystal_F_000     284
_exptl_absorpt_coefficient_mu     0.072
_exptl_absorpt_correction_type     none
_exptl_absorpt_process_details     ?
_exptl_absorpt_correction_T_min     ?
_exptl_absorpt_correction_T_max     ?
_exptl_special_details     ?
_diffrn_ambient_temperature     293(2)
_diffrn_radiation_type     MoK\a
_diffrn_radiation_wavelength     0.71073
_diffrn_radiation_source     'sealed tube'
_diffrn_radiation_monochromator     graphite
_diffrn_measurement_device_type     'Bruker--Nonius KappaCCD'
_diffrn_measurement_method     '\f scans, and \w scans'
_diffrn_detector_area_resol_mean     ?
_diffrn_reflns_number     7247
_diffrn_reflns_av_R_equivalents     0.0431
_diffrn_reflns_av_sigmaI/netI     0.0415
_diffrn_reflns_theta_min     2.70
_diffrn_reflns_theta_max     28.10
_diffrn_reflns_theta_full     28.10
_diffrn_measured_fraction_theta_max     0.991
_diffrn_measured_fraction_theta_full     0.991
_diffrn_reflns_limit_h_min     -11
_diffrn_reflns_limit_h_max     11
_diffrn_reflns_limit_k_min     -11
_diffrn_reflns_limit_k_max     11
_diffrn_reflns_limit_l_min     -14
_diffrn_reflns_limit_l_max     14
_diffrn_standards_number     0
_diffrn_standards_interval_count     0
_diffrn_standards_interval_time     0
_diffrn_standards_decay_%     ?
_refine_special_details
;
Refinement of <i>F</i>^2^ against ALL reflections. The weighted <i>R</i>-factor
<i>wR</i> and goodness of fit <i>S</i> are based on <i>F</i>^2^, conventional
<i>R</i>-factors <i>R</i> are based on <i>F</i>, with <i>F</i> set to zero for
negative <i>F</i>^2^. The threshold expression of <i>F</i>^2^ >
\s(<i>F</i>^2^) is used only for calculating <i>R</i>-factors(gt) <i>etc</i>.
and is not relevant to the choice of reflections for refinement.
<i>R</i>-factors based on <i>F</i>^2^ are statistically about twice as large
as those based on <i>F</i>, and <i>R</i>- factors based on ALL data will be
even larger.
;
_reflns_number_total     1835
_reflns_number_gt     1120
_reflns_threshold_expression     I>2\s(I)
_refine_ls_structure_factor_coef     Fsqd
_refine_ls_matrix_type     full
_refine_ls_R_factor_all     0.0638
_refine_ls_R_factor_gt     0.0363
_refine_ls_wR_factor_gt     0.0867
_refine_ls_wR_factor_ref     0.0960
_refine_ls_goodness_of_fit_ref     0.863
_refine_ls_restrained_S_all     0.863
_refine_ls_number_reflns     1835
_refine_ls_number_parameters     87
_refine_ls_number_restraints     0
_refine_ls_hydrogen_treatment     constr
_refine_ls_weighting_scheme     calc
_refine_ls_weighting_details
                 'calc w=1/[\s^2^(Fo^2^)+(0.0590P)^2^] where P=(Fo^2^+2Fc^2^)/3'
_atom_sites_solution_hydrogens     difmap
_atom_sites_solution_primary     direct
_atom_sites_solution_secondary     difmap
_refine_ls_shift/su_max     0.000
_refine_ls_shift/su_mean     0.000
_refine_diff_density_max     0.106
_refine_diff_density_min     -0.133
_refine_ls_extinction_method     'SHELXL97 (Sheldrick, 2008)'
_refine_ls_extinction_coef     0.57(2)
_refine_ls_extinction_expression
                                    Fc^*^=kFc[1+0.001xFc^2^\l^3^/sin(2\q)]^-1/4^
loop_
    _atom_type_symbol
    _atom_type_description
    _atom_type_scat_dispersion_real
    _atom_type_scat_dispersion_imag
    _atom_type_scat_source
    C C 0.0033 0.0016 'International Tables Vol C Tables 4.2.6.8 and 6.1.1.4'
    N N 0.0061 0.0033 'International Tables Vol C Tables 4.2.6.8 and 6.1.1.4'
    H H 0.0000 0.0000 'International Tables Vol C Tables 4.2.6.8 and 6.1.1.4'
_computing_data_collection     'COLLECT (Hooft, 2004)'
_computing_cell_refinement     'SCALEPACK (Otwinowski & Minor, 1997)'
_computing_data_reduction     'SCALEPACK (Otwinowski & Minor, 1997)'
_computing_structure_solution     'SHELXS97 (Sheldrick, 2008)'
_computing_structure_refinement     'SHELXL97 (Sheldrick, 2008)'
_computing_molecular_graphics     'DIAMOND (Brandenburg & Putz, 2005)'
_computing_publication_material     'SHELXL97 (Sheldrick, 2008)'
loop_
    _atom_site_type_symbol
    _atom_site_label
    _atom_site_fract_x
    _atom_site_fract_y
    _atom_site_fract_z
    _atom_site_U_iso_or_equiv
    _atom_site_adp_type
    _atom_site_calc_flag
    _atom_site_refinement_flags
    _atom_site_occupancy
    _atom_site_symmetry_multiplicity
    _atom_site_disorder_assembly
    _atom_site_disorder_group
    N N1 -0.04772(12) 0.18588(12) 0.32603(9) 0.0485(3) Uani d . 1 1 . .
    N N2 0.20678(12) 0.08543(13) 0.31899(10) 0.0556(3) Uani d . 1 1 . .
    N N3 -0.01179(12) 0.13388(11) 0.12955(9) 0.0484(3) Uani d . 1 1 . .
    C C1 0.05014(13) 0.13573(13) 0.25085(10) 0.0434(3) Uani d . 1 1 . .
    C C2 -0.22265(16) 0.20743(17) 0.26375(13) 0.0607(4) Uani d . 1 1 . .
    H H2A -0.2392 0.3035 0.2173 0.091 Uiso calc R 1 1 . .
    H H2B -0.2819 0.2105 0.3262 0.091 Uiso calc R 1 1 . .
    H H2C -0.2631 0.1226 0.2064 0.091 Uiso calc R 1 1 . .
    C C3 0.01949(17) 0.29870(15) 0.42638(12) 0.0571(3) Uani d . 1 1 . .
    H H3A 0.1384 0.2914 0.4535 0.086 Uiso calc R 1 1 . .
    H H3B -0.0228 0.2775 0.4968 0.086 Uiso calc R 1 1 . .
    H H3C -0.0128 0.4017 0.3950 0.086 Uiso calc R 1 1 . .
    C C4 0.24173(19) 0.01111(18) 0.44203(13) 0.0688(4) Uani d . 1 1 . .
    H H4A 0.2972 0.0835 0.5069 0.103 Uiso calc R 1 1 . .
    H H4B 0.3116 -0.0778 0.4444 0.103 Uiso calc R 1 1 . .
    H H4C 0.1396 -0.0216 0.4563 0.103 Uiso calc R 1 1 . .
    C C5 0.35164(16) 0.12927(18) 0.28218(14) 0.0664(4) Uani d . 1 1 . .
    H H5A 0.3186 0.1914 0.2065 0.100 Uiso calc R 1 1 . .
    H H5B 0.4073 0.0373 0.2663 0.100 Uiso calc R 1 1 . .
    H H5C 0.4254 0.1883 0.3492 0.100 Uiso calc R 1 1 . .
    C C6 0.06621(15) 0.04024(13) 0.05215(10) 0.0488(3) Uani d . 1 1 . .
    H H6A 0.1385 -0.0369 0.1049 0.059 Uiso calc R 1 1 . .
    H H6B 0.1331 0.1064 0.0150 0.059 Uiso calc R 1 1 . .
loop_
    _atom_site_aniso_label
    _atom_site_aniso_U_11
    _atom_site_aniso_U_22
    _atom_site_aniso_U_33
    _atom_site_aniso_U_12
    _atom_site_aniso_U_13
    _atom_site_aniso_U_23
    N1 0.0438(5) 0.0632(6) 0.0376(5) -0.0024(4) 0.0103(4) -0.0085(4)
    N2 0.0442(5) 0.0785(7) 0.0409(6) 0.0042(5) 0.0074(4) 0.0036(5)
    N3 0.0528(6) 0.0556(6) 0.0351(5) 0.0067(4) 0.0099(4) -0.0028(4)
    C1 0.0434(6) 0.0495(6) 0.0357(6) -0.0011(4) 0.0090(5) -0.0028(4)
    C2 0.0463(7) 0.0865(9) 0.0482(7) 0.0030(6) 0.0121(6) -0.0075(6)
    C3 0.0635(8) 0.0643(8) 0.0439(7) -0.0071(6) 0.0162(6) -0.0122(5)
    C4 0.0686(9) 0.0823(9) 0.0476(8) 0.0144(7) 0.0043(7) 0.0078(7)
    C5 0.0458(7) 0.0868(10) 0.0662(9) -0.0047(6) 0.0155(7) -0.0165(7)
    C6 0.0518(7) 0.0576(7) 0.0361(6) 0.0056(5) 0.0115(5) -0.0016(5)
_geom_special_details
;
All e.s.d.'s (except the e.s.d. in the dihedral angle between two l.s. planes)
are estimated using the full covariance matrix. The cell e.s.d.'s are taken
into account individually in the estimation of e.s.d.'s in distances, angles
and torsion angles; correlations between e.s.d.'s in cell parameters are only
used when they are defined by crystal symmetry. An approximate (isotropic)
treatment of cell e.s.d.'s is used for estimating e.s.d.'s involving l.s.
planes.
;
loop_
    _geom_bond_atom_site_label_1
    _geom_bond_atom_site_label_2
    _geom_bond_site_symmetry_2
    _geom_bond_distance
    _geom_bond_publ_flag
    N1 C1 . 1.3945(14) ?
    N1 C2 . 1.4449(16) ?
    N1 C3 . 1.4550(15) ?
    N2 C1 . 1.3837(15) ?
    N2 C5 . 1.4422(16) ?
    N2 C4 . 1.4483(17) ?
    N3 C1 . 1.2852(15) ?
    N3 C6 . 1.4589(13) ?
    C2 H2A . 0.9600 ?
    C2 H2B . 0.9600 ?
    C2 H2C . 0.9600 ?
    C3 H3A . 0.9600 ?
    C3 H3B . 0.9600 ?
    C3 H3C . 0.9600 ?
    C4 H4A . 0.9600 ?
    C4 H4B . 0.9600 ?
    C4 H4C . 0.9600 ?
    C5 H5A . 0.9600 ?
    C5 H5B . 0.9600 ?
    C5 H5C . 0.9600 ?
    C6 C6 3 1.516(2) ?
    C6 H6A . 0.9700 ?
    C6 H6B . 0.9700 ?
loop_
    _geom_angle_atom_site_label_1
    _geom_angle_atom_site_label_2
    _geom_angle_atom_site_label_3
    _geom_angle_site_symmetry_1
    _geom_angle_site_symmetry_3
    _geom_angle
    _geom_angle_publ_flag
    C1 N1 C2 . . 117.02(10) ?
    C1 N1 C3 . . 119.32(9) ?
    C2 N1 C3 . . 113.16(10) ?
    C1 N2 C5 . . 121.12(11) ?
    C1 N2 C4 . . 123.22(10) ?
    C5 N2 C4 . . 114.76(11) ?
    C1 N3 C6 . . 119.87(10) ?
    N3 C1 N2 . . 126.52(10) ?
    N3 C1 N1 . . 119.28(11) ?
    N2 C1 N1 . . 114.14(10) ?
    N1 C2 H2A . . 109.5 ?
    N1 C2 H2B . . 109.5 ?
    H2A C2 H2B . . 109.5 ?
    N1 C2 H2C . . 109.5 ?
    H2A C2 H2C . . 109.5 ?
    H2B C2 H2C . . 109.5 ?
    N1 C3 H3A . . 109.5 ?
    N1 C3 H3B . . 109.5 ?
    H3A C3 H3B . . 109.5 ?
    N1 C3 H3C . . 109.5 ?
    H3A C3 H3C . . 109.5 ?
    H3B C3 H3C . . 109.5 ?
    N2 C4 H4A . . 109.5 ?
    N2 C4 H4B . . 109.5 ?
    H4A C4 H4B . . 109.5 ?
    N2 C4 H4C . . 109.5 ?
    H4A C4 H4C . . 109.5 ?
    H4B C4 H4C . . 109.5 ?
    N2 C5 H5A . . 109.5 ?
    N2 C5 H5B . . 109.5 ?
    H5A C5 H5B . . 109.5 ?
    N2 C5 H5C . . 109.5 ?
    H5A C5 H5C . . 109.5 ?
    H5B C5 H5C . . 109.5 ?
    N3 C6 C6 . 3 109.70(12) ?
    N3 C6 H6A . . 109.7 ?
    C6 C6 H6A 3 . 109.7 ?
    N3 C6 H6B . . 109.7 ?
    C6 C6 H6B 3 . 109.7 ?
    H6A C6 H6B . . 108.2 ?
loop_
    _geom_torsion_atom_site_label_1
    _geom_torsion_atom_site_label_2
    _geom_torsion_atom_site_label_3
    _geom_torsion_atom_site_label_4
    _geom_torsion_site_symmetry_1
    _geom_torsion_site_symmetry_2
    _geom_torsion_site_symmetry_3
    _geom_torsion_site_symmetry_4
    _geom_torsion
    _geom_torsion_publ_flag
    C6 N3 C1 N2 . . . . 15.52(18) ?
    C6 N3 C1 N1 . . . . -161.37(10) ?
    C5 N2 C1 N3 . . . . 46.34(18) ?
    C4 N2 C1 N3 . . . . -145.11(14) ?
    C5 N2 C1 N1 . . . . -136.65(12) ?
    C4 N2 C1 N1 . . . . 31.90(17) ?
    C2 N1 C1 N3 . . . . 10.45(16) ?
    C3 N1 C1 N3 . . . . -132.01(12) ?
    C2 N1 C1 N2 . . . . -166.81(11) ?
    C3 N1 C1 N2 . . . . 50.74(15) ?
    C1 N3 C6 C6 . . . 3 138.63(13) ?
data_global
_journal_date_recd_electronic     2012-06-11
_journal_date_accepted     2012-06-14
_journal_name_full     'Acta Crystallographica, Section E'
_journal_year     2012
_journal_volume     68
_journal_issue      7
_journal_page_first     o2161
_journal_page_last     o2161
_journal_paper_category     QO
_journal_paper_doi     10.1107/S1600536812027079
_journal_coeditor_code     KP2426
_publ_contact_author_name     'Prof. Dr. Willi Kantlehner'
_publ_contact_author_address
;
Fakult\"at Chemie/Organische Chemie
Hochschule Aalen
Beethovenstrasse 1
D-73430 Aalen
Germany
;
_publ_contact_author_email     willi.kantlehner@htw-aalen.de
_publ_contact_author_fax     '49 7361 5762250'
_publ_contact_author_phone     '49 7361 5762152'
_publ_section_title
;\
<i>N</i>,<i>N</i>,<i>N</i>',<i>N</i>'-Tetramethyl-<i>N</i>''-[2-(<i>N</i>',\
<i>N</i>',<i>N</i>'',<i>N</i>''-tetramethylguanidino)ethyl]guanidine
;
loop_
    _publ_author_name
    _publ_author_address
    'Tiritiris, Ioannis'
;
Institut f\"ur Organische Chemie
Universit\"at Stuttgart
Pfaffenwaldring 55
70569 Stuttgart
Germany
;
    'Kantlehner, Willi'
;
 Fakult\"at Chemie/Organische Chemie
 Hochschule Aalen
 Beethovenstrasse 1
 D-73430 Aalen
 Germany
;
