# Supplementary material for: N,N,N′,N′-Tetra­methyl-N′′-[2-(N′,N′,N′′,N′′-tetra­methyl­guanidino)eth­yl]guanidine
Source: Acta Crystallogr Sect E Struct Rep Online. 2012 Jun 20;68(Pt 7):o2161. doi: 10.1107/S1600536812027079 (PMC3393968; doi:10.1107/S1600536812027079)
Supplement: Supplementary file 2 [file e-68-o2161-Isup2.hkl]

# 
# h,k,l, Fc-squared, Fo-squared, sigma(Fo-squared) and status flag 
# 
data_I
_shelx_title '  ITDEZ07C  k-CCD MEASUREMENT (MONOCLINIC, P21/N)' 
_shelx_refln_list_code          4 
_shelx_F_calc_maximum       91.04 
_exptl_crystal_F_000       284.00 
_reflns_d_resolution_high  0.7544 
 
loop_ 
 _symmetry_equiv_pos_as_xyz 
 'x, y, z' 
 '-x+1/2, y+1/2, -z+1/2' 
 '-x, -y, -z' 
 'x-1/2, -y-1/2, z-1/2' 
 
_cell_length_a     8.4189 
_cell_length_b     8.5894 
_cell_length_c    11.0089 
_cell_angle_alpha  90.000 
_cell_angle_beta  106.858 
_cell_angle_gamma  90.000 
 
_shelx_F_squared_multiplier     1.000 
 
loop_ 
 _refln_index_h 
 _refln_index_k 
 _refln_index_l 
 _refln_F_squared_calc 
 _refln_F_squared_meas 
 _refln_F_squared_sigma 
 _refln_observed_status 
   2   0   0      298.47      289.45      5.19 o 
   4   0   0     1505.20     1585.84     18.03 o 
   6   0   0        0.01       -0.38      1.30 o 
   8   0   0        4.54        2.47      1.33 o 
  10   0   0        9.76       10.32      1.84 o 
   1   1   0     2078.79     2040.97     61.98 o 
   2   1   0      127.09      117.38      2.53 o 
   3   1   0      155.13      136.62      5.71 o 
   4   1   0        4.29        3.48      1.06 o 
   5   1   0       81.46       92.39      3.11 o 
   6   1   0        0.00       -0.26      1.11 o 
   7   1   0      119.20      123.83      3.08 o 
   8   1   0        1.36        2.08      0.93 o 
   9   1   0        0.02        0.55      1.14 o 
  10   1   0        2.06        1.17      1.36 o 
   0   2   0       79.02       64.89      4.81 o 
   1   2   0      743.24      654.76     10.43 o 
   2   2   0      597.82      593.27      4.11 o 
   3   2   0        4.62        5.12      0.98 o 
   4   2   0       77.14       79.52      3.15 o 
   5   2   0       43.19       39.59      1.22 o 
   6   2   0       31.79       28.95      1.07 o 
   7   2   0        0.04        0.68      1.11 o 
   8   2   0        0.81        1.42      0.93 o 
   9   2   0        4.24        3.68      1.07 o 
  10   2   0        0.16        0.76      1.51 o 
   1   3   0       99.03      111.85      2.08 o 
   2   3   0      121.13      112.97      2.69 o 
   3   3   0      341.71      330.26      2.93 o 
   4   3   0        0.11        0.21      0.99 o 
   5   3   0       24.91       24.20      1.28 o 
   6   3   0      123.89      130.28      5.70 o 
   7   3   0       13.71       13.39      1.21 o 
   8   3   0       31.09       32.38      1.25 o 
   9   3   0        0.00       -0.51      1.06 o 
  10   3   0        0.24       -0.34      1.52 o 
   0   4   0      251.35      244.82      2.99 o 
   1   4   0      543.69      528.67     13.15 o 
   2   4   0      212.22      218.97      7.11 o 
   3   4   0        4.21        3.73      0.93 o 
   4   4   0        0.09        0.52      0.84 o 
   5   4   0      186.75      193.19      7.12 o 
   6   4   0       67.13       69.06      1.89 o 
   7   4   0        9.20        7.92      1.18 o 
   8   4   0        0.05        0.45      0.94 o 
   9   4   0        0.01        1.37      1.47 o 
   1   5   0       16.02       15.77      0.86 o 
   2   5   0       55.24       60.92      1.90 o 
   3   5   0       31.54       32.94      1.32 o 
   4   5   0        0.52        0.39      0.71 o 
   5   5   0       20.75       18.63      0.95 o 
   6   5   0        1.36        1.13      0.77 o 
   7   5   0        4.93        4.88      0.96 o 
   8   5   0        1.32        0.71      0.96 o 
   9   5   0        1.85        1.79      1.26 o 
   0   6   0       76.39       66.68      1.68 o 
   1   6   0       42.31       41.37      1.13 o 
   2   6   0       72.49       69.15      1.52 o 
   3   6   0        3.63        4.38      0.94 o 
   4   6   0       18.49       18.51      1.02 o 
   5   6   0        0.60        0.17      0.85 o 
   6   6   0        0.23       -0.17      0.92 o 
   7   6   0        6.36        6.77      1.07 o 
   8   6   0        0.63       -0.11      1.13 o 
   9   6   0        2.60        4.17      1.55 o 
   1   7   0       50.51       49.90      1.14 o 
   2   7   0        0.21        0.59      0.91 o 
   3   7   0      102.23      114.15      4.01 o 
   4   7   0        1.73        1.78      0.92 o 
   5   7   0        3.13        2.20      0.95 o 
   6   7   0        4.57        4.68      0.97 o 
   7   7   0        4.60        4.91      1.09 o 
   8   7   0        0.56        0.81      1.24 o 
   0   8   0        0.55        0.86      0.92 o 
   1   8   0        3.98        4.18      0.87 o 
   2   8   0        0.00       -0.10      0.92 o 
   3   8   0        6.90        7.01      0.96 o 
   4   8   0        0.01        0.79      0.92 o 
   5   8   0       11.51       11.12      0.97 o 
   6   8   0        1.28        0.94      1.13 o 
   7   8   0        0.28        0.62      1.24 o 
   1   9   0        2.81        2.57      0.82 o 
   2   9   0        1.26        2.02      1.03 o 
   3   9   0        0.59       -0.68      1.04 o 
   4   9   0       16.98       16.43      1.08 o 
   5   9   0        1.33        1.34      1.34 o 
   6   9   0        2.67        1.36      1.39 o 
   0  10   0        0.29        0.56      1.04 o 
   1  10   0        0.48       -0.83      0.83 o 
   2  10   0        3.87        3.15      1.00 o 
   3  10   0        4.43        3.99      1.44 o 
   4  10   0        1.33       -0.16      1.38 o 
   5  10   0        1.55        1.84      1.80 o 
   1  11   0        4.08        5.14      1.17 o 
   2  11   0        0.06       -0.92      1.26 o 
  -9   0   1        4.18        2.96      1.37 o 
  -7   0   1       19.12       20.16      2.50 o 
  -5   0   1      359.19      383.78      3.48 o 
  -3   0   1      120.93      108.68      4.25 o 
  -1   0   1      983.41      949.17     20.01 o 
   1   0   1      667.25      590.66     13.20 o 
   3   0   1      118.09      103.27      4.93 o 
   5   0   1        0.78        2.62      1.32 o 
   7   0   1        0.01        0.15      1.31 o 
   9   0   1        0.50        0.42      1.33 o 
 -10   1   1        0.16        0.41      1.48 o 
  -9   1   1        6.70        8.67      1.08 o 
  -8   1   1       28.35       28.65      1.11 o 
  -7   1   1       59.61       53.22      1.24 o 
  -6   1   1       99.44      103.50      3.90 o 
  -5   1   1      206.75      198.39      5.54 o 
  -4   1   1       39.97       46.84      1.76 o 
  -3   1   1      544.95      559.05      3.64 o 
  -2   1   1     2386.30     2579.36     38.98 o 
  -1   1   1     3333.50     3202.53     17.25 o 
   0   1   1        0.95        0.77      1.43 o 
   1   1   1     1962.61     1941.89     12.27 o 
   2   1   1     1898.70     1962.76     10.23 o 
   3   1   1      804.04      880.48     23.74 o 
   4   1   1        1.11        0.14      1.12 o 
   5   1   1      222.34      231.42      7.97 o 
   6   1   1       10.17       11.02      1.08 o 
   7   1   1       80.92       74.98      2.30 o 
   8   1   1        7.02        5.46      1.07 o 
   9   1   1        0.09       -0.32      0.95 o 
  10   1   1        1.37        0.99      1.18 o 
 -10   2   1        2.69        3.24      1.52 o 
  -9   2   1        8.43        6.86      1.20 o 
  -8   2   1       17.54       15.48      1.23 o 
  -7   2   1        0.85        0.81      1.02 o 
  -6   2   1        3.40        3.42      0.87 o 
  -5   2   1       84.45       94.58      1.42 o 
  -4   2   1        7.70        8.48      0.92 o 
  -3   2   1       16.89       15.31      1.00 o 
  -2   2   1       16.79       16.47      1.02 o 
  -1   2   1     4564.19     4566.94     14.56 o 
   0   2   1     8287.92     8432.42     27.07 o 
   1   2   1       21.51       20.62      1.28 o 
   2   2   1      250.05      229.69      5.94 o 
   3   2   1      425.82      419.01     11.52 o 
   4   2   1      325.36      371.89     12.82 o 
   5   2   1      126.62      130.76      3.93 o 
   6   2   1        1.35        1.56      1.02 o 
   7   2   1        0.20        0.22      1.01 o 
   8   2   1        2.04        1.13      1.03 o 
   9   2   1        2.18        2.79      1.06 o 
  10   2   1        7.32        6.72      1.32 o 
 -10   3   1        0.00        0.41      1.51 o 
  -9   3   1        0.37        0.52      0.95 o 
  -8   3   1       14.78       15.91      1.12 o 
  -7   3   1       11.08       12.38      1.09 o 
  -6   3   1        0.79        1.24      1.01 o 
  -5   3   1       20.96       20.76      1.05 o 
  -4   3   1      189.59      179.87      7.26 o 
  -3   3   1       35.78       39.82      1.35 o 
  -2   3   1      362.69      349.65      8.29 o 
  -1   3   1      171.68      154.18      6.25 o 
   0   3   1      198.23      193.11      5.21 o 
   1   3   1        0.08       -0.12      0.92 o 
   2   3   1      168.56      167.53      5.97 o 
   3   3   1      219.80      218.74      6.74 o 
   4   3   1      114.83       97.48      3.87 o 
   5   3   1       24.25       25.29      1.20 o 
   6   3   1       50.54       51.78      1.41 o 
   7   3   1        8.74        8.93      1.07 o 
   8   3   1       39.83       42.15      2.57 o 
   9   3   1        0.09       -0.10      1.21 o 
  10   3   1        7.77        7.17      1.59 o 
 -10   4   1       13.32       10.91      1.49 o 
  -9   4   1        2.27        2.10      1.22 o 
  -8   4   1        3.85        2.60      0.89 o 
  -7   4   1       31.85       34.59      1.57 o 
  -6   4   1       20.78       18.85      1.13 o 
  -5   4   1       11.89       12.95      0.94 o 
  -4   4   1       14.87       14.12      0.83 o 
  -3   4   1       20.69       22.40      0.92 o 
  -2   4   1       29.71       29.23      1.02 o 
  -1   4   1      459.56      449.97      2.64 o 
   0   4   1       99.02       88.00      3.24 o 
   1   4   1       14.85       15.13      1.21 o 
   2   4   1       70.01       75.54      3.03 o 
   3   4   1        8.89        8.19      1.04 o 
   4   4   1        0.96        0.22      0.85 o 
   5   4   1       28.81       29.87      1.10 o 
   6   4   1        2.47        2.45      0.94 o 
   7   4   1        2.69        2.05      0.89 o 
   8   4   1        0.94        1.14      0.89 o 
   9   4   1        2.10        1.54      1.23 o 
  -9   5   1        1.36        2.15      1.23 o 
  -8   5   1        1.02        1.39      1.04 o 
  -7   5   1        1.10        0.92      0.94 o 
  -6   5   1       40.28       38.85      1.30 o 
  -5   5   1        5.72        3.62      1.03 o 
  -4   5   1       12.07       11.23      0.97 o 
  -3   5   1      398.73      393.03      9.93 o 
  -2   5   1       13.83       13.98      0.88 o 
  -1   5   1       85.89       78.02      2.74 o 
   0   5   1        0.35        0.50      0.78 o 
   1   5   1       97.83      102.65      3.40 o 
   2   5   1       89.74       87.32      2.64 o 
   3   5   1       52.55       57.01      2.76 o 
   4   5   1        0.07       -0.19      0.91 o 
   5   5   1        0.00        0.37      0.92 o 
   6   5   1      115.42      124.29      3.75 o 
   7   5   1        0.29        0.92      0.81 o 
   8   5   1        5.53        4.96      1.09 o 
   9   5   1        0.05       -1.17      1.26 o 
  -9   6   1        1.04        1.40      1.25 o 
  -8   6   1        4.33        5.57      1.14 o 
  -7   6   1        0.47        0.51      0.87 o 
  -6   6   1       88.10       91.01      1.39 o 
  -5   6   1        0.15        0.09      0.85 o 
  -4   6   1       42.63       45.78      1.10 o 
  -3   6   1        0.91        1.26      1.02 o 
  -2   6   1      154.17      168.53      5.63 o 
  -1   6   1       15.25       14.93      0.88 o 
   0   6   1       33.88       36.01      1.03 o 
   1   6   1        3.89        4.33      1.01 o 
   2   6   1        5.79        5.71      0.94 o 
   3   6   1        1.40        0.88      1.01 o 
   4   6   1       36.73       38.44      1.51 o 
   5   6   1        3.24        3.60      1.15 o 
   6   6   1        0.00        0.15      0.93 o 
   7   6   1        1.15        0.84      0.95 o 
   8   6   1        0.07       -0.60      1.34 o 
  -8   7   1        0.08        0.62      1.07 o 
  -7   7   1        1.70        1.44      0.80 o 
  -6   7   1       18.95       19.38      1.17 o 
  -5   7   1       12.26       12.47      1.09 o 
  -4   7   1       21.99       21.89      1.00 o 
  -3   7   1        8.14        8.89      1.18 o 
  -2   7   1        2.19        1.58      1.02 o 
  -1   7   1        0.88        1.42      0.80 o 
   0   7   1        1.17        0.99      0.79 o 
   1   7   1       16.99       16.72      1.00 o 
   2   7   1        0.18        0.08      0.80 o 
   3   7   1       24.76       24.63      1.14 o 
   4   7   1       16.97       17.11      1.11 o 
   5   7   1        1.39        0.81      0.94 o 
   6   7   1        2.04        2.41      1.18 o 
   7   7   1        2.88        3.01      1.35 o 
   8   7   1        0.06        0.22      1.37 o 
  -7   8   1        5.52        4.98      1.19 o 
  -6   8   1        0.11       -0.21      1.04 o 
  -5   8   1       18.90       19.83      1.29 o 
  -4   8   1        0.15        0.25      1.02 o 
  -3   8   1       27.53       27.90      1.11 o 
  -2   8   1       17.68       16.62      1.07 o 
  -1   8   1       42.91       47.11      1.07 o 
   0   8   1        2.39        2.57      0.72 o 
   1   8   1        1.03        0.15      0.79 o 
   2   8   1       45.37       52.28      1.37 o 
   3   8   1        0.65       -0.06      0.93 o 
   4   8   1        0.66        1.67      1.01 o 
   5   8   1        0.03        0.80      0.86 o 
   6   8   1        1.95        1.53      1.14 o 
   7   8   1        0.47        0.37      1.25 o 
  -6   9   1        1.90        3.47      1.36 o 
  -5   9   1        0.94        1.34      1.33 o 
  -4   9   1        0.81        0.84      0.96 o 
  -3   9   1        4.70        4.05      0.99 o 
  -2   9   1        0.99        0.39      0.93 o 
  -1   9   1        0.78        1.39      0.81 o 
   0   9   1        0.43        0.33      0.76 o 
   1   9   1        0.91        0.43      0.87 o 
   2   9   1        3.80        3.25      0.90 o 
   3   9   1       14.61       14.13      1.05 o 
   4   9   1        0.03        0.23      0.95 o 
   5   9   1        0.33        0.61      1.34 o 
   6   9   1        0.67        1.19      1.38 o 
  -5  10   1        3.92        2.95      1.28 o 
  -4  10   1        0.49        0.18      1.24 o 
  -3  10   1        7.90        6.21      1.28 o 
  -2  10   1        0.77        1.49      1.16 o 
  -1  10   1       12.91       12.21      0.80 o 
   0  10   1        4.18        2.29      0.77 o 
   1  10   1        4.86        3.33      0.88 o 
   2  10   1        2.93        2.05      1.14 o 
   3  10   1        0.00       -0.12      1.14 o 
   4  10   1        0.05       -0.61      1.36 o 
  -2  11   1        2.40        1.43      1.10 o 
  -1  11   1        0.81        0.06      0.97 o 
   0  11   1        5.02        3.96      1.10 o 
   1  11   1        0.22        1.15      0.97 o 
   2  11   1        0.10       -0.50      1.38 o 
 -10   0   2        0.35       -0.70      1.70 o 
  -8   0   2       31.25       30.89      1.80 o 
  -6   0   2       31.28       30.80      1.51 o 
  -4   0   2      204.34      201.86      2.84 o 
  -2   0   2      891.60      831.66     26.08 o 
   0   0   2     1726.98     1704.24     21.13 o 
   2   0   2       24.56       30.12      2.51 o 
   4   0   2      240.76      246.40      3.44 o 
   6   0   2        4.31        3.68      1.62 o 
   8   0   2        2.08        1.45      1.61 o 
  10   0   2       13.18       11.77      2.33 o 
 -10   1   2        0.00        0.19      1.48 o 
  -9   1   2        3.55        3.51      1.06 o 
  -8   1   2        2.96        1.83      0.87 o 
  -7   1   2       27.74       28.09      1.09 o 
  -6   1   2        0.53        0.48      0.93 o 
  -5   1   2       97.04       95.32      1.99 o 
  -4   1   2        0.41       -0.35      0.92 o 
  -3   1   2      163.33      146.57      2.38 o 
  -2   1   2      434.28      376.07      4.67 o 
  -1   1   2      577.75      544.51      9.42 o 
   0   1   2     1121.59     1069.25     14.34 o 
   1   1   2      450.76      398.14      8.76 o 
   2   1   2      259.51      250.80      3.50 o 
   3   1   2      647.03      658.79     16.62 o 
   4   1   2       14.35       13.80      1.23 o 
   5   1   2       84.09       81.54      3.39 o 
   6   1   2        4.40        3.30      1.03 o 
   7   1   2        5.14        3.90      1.03 o 
   8   1   2        8.59        7.30      1.09 o 
   9   1   2        0.04        0.39      1.47 o 
  10   1   2        6.86        4.94      1.61 o 
 -10   2   2        9.40       10.15      1.42 o 
  -9   2   2        6.46        6.60      1.07 o 
  -8   2   2        0.00       -0.25      0.85 o 
  -7   2   2      184.91      199.71      1.83 o 
  -6   2   2      156.21      165.86      4.59 o 
  -5   2   2       13.81       16.82      1.02 o 
  -4   2   2      136.61      125.79      2.92 o 
  -3   2   2      667.94      641.14      3.53 o 
  -2   2   2      227.90      211.60      5.13 o 
  -1   2   2     1231.39     1255.15      5.83 o 
   0   2   2     1341.66     1309.70     13.97 o 
   1   2   2       83.79       81.75      1.78 o 
   2   2   2      147.58      134.01      2.03 o 
   3   2   2      115.76      129.53      4.63 o 
   4   2   2        4.16        6.24      1.15 o 
   5   2   2       34.92       36.69      1.29 o 
   6   2   2       19.37       18.99      1.25 o 
   7   2   2       12.82       11.41      1.21 o 
   8   2   2        4.92        3.73      1.17 o 
   9   2   2        0.00       -0.25      1.48 o 
 -10   3   2        1.90        2.06      1.52 o 
  -9   3   2        3.38        4.31      1.05 o 
  -8   3   2        3.13        1.99      1.15 o 
  -7   3   2       72.64       75.83      2.36 o 
  -6   3   2      126.55      140.67      3.28 o 
  -5   3   2       10.14        8.63      0.97 o 
  -4   3   2        3.88        4.64      0.93 o 
  -3   3   2      460.61      424.16     11.74 o 
  -2   3   2      811.83      884.68     16.60 o 
  -1   3   2      420.62      420.29     10.30 o 
   0   3   2      107.15       91.52      3.03 o 
   1   3   2     1183.98     1286.22      5.29 o 
   2   3   2      388.33      348.95      9.13 o 
   3   3   2       98.40      105.89      3.35 o 
   4   3   2       60.97       61.18      2.17 o 
   5   3   2       88.87       92.20      3.13 o 
   6   3   2       64.29       60.88      1.93 o 
   7   3   2       39.24       36.52      1.29 o 
   8   3   2        5.35        4.28      1.08 o 
   9   3   2        0.08        0.59      1.50 o 
 -10   4   2        5.66        4.32      1.43 o 
  -9   4   2       14.18       12.73      1.08 o 
  -8   4   2        4.02        2.35      0.89 o 
  -7   4   2       11.46       11.72      0.99 o 
  -6   4   2       12.04       12.61      1.00 o 
  -5   4   2       38.67       36.78      1.05 o 
  -4   4   2       22.91       20.98      0.88 o 
  -3   4   2       30.31       27.35      1.06 o 
  -2   4   2       39.38       41.42      1.03 o 
  -1   4   2       56.80       49.66      1.14 o 
   0   4   2      774.28      776.21      7.78 o 
   1   4   2       19.96       17.34      0.97 o 
   2   4   2       12.70       10.15      1.18 o 
   3   4   2      105.12      105.28      3.83 o 
   4   4   2        0.05       -0.24      1.01 o 
   5   4   2       41.85       44.00      1.24 o 
   6   4   2       11.90       10.97      0.92 o 
   7   4   2        6.20        4.42      1.06 o 
   8   4   2        0.50       -0.85      1.05 o 
   9   4   2        3.65        4.66      1.40 o 
  -9   5   2        0.19        1.03      1.33 o 
  -8   5   2        4.08        4.55      0.97 o 
  -7   5   2        7.85        8.13      0.92 o 
  -6   5   2       54.53       60.23      1.61 o 
  -5   5   2       20.32       21.18      1.11 o 
  -4   5   2      232.35      269.95      7.33 o 
  -3   5   2       13.73       15.95      1.00 o 
  -2   5   2        0.64        1.29      0.84 o 
  -1   5   2       14.74       13.50      0.87 o 
   0   5   2       13.11       10.91      0.85 o 
   1   5   2      141.05      154.17      1.65 o 
   2   5   2        4.78        6.36      0.95 o 
   3   5   2       49.65       43.12      1.21 o 
   4   5   2        7.82        7.21      0.96 o 
   5   5   2       21.07       20.21      1.13 o 
   6   5   2        0.40        0.66      0.86 o 
   7   5   2       39.50       39.11      1.27 o 
   8   5   2        5.61        5.09      1.04 o 
   9   5   2        0.95        0.87      3.11 o 
  -9   6   2        0.66        0.11      1.09 o 
  -8   6   2        0.92        0.62      0.94 o 
  -7   6   2       11.87       10.85      1.01 o 
  -6   6   2        7.56        7.01      0.85 o 
  -5   6   2       66.06       70.45      1.83 o 
  -4   6   2        6.67        6.17      0.84 o 
  -3   6   2       28.90       27.96      1.07 o 
  -2   6   2       13.53       13.36      0.86 o 
  -1   6   2      154.76      161.19      1.41 o 
   0   6   2        0.02        0.30      0.79 o 
   1   6   2       30.80       33.28      1.08 o 
   2   6   2       86.02       85.33      1.59 o 
   3   6   2        4.39        4.66      1.14 o 
   4   6   2        2.26        2.58      1.01 o 
   5   6   2       10.32        8.99      1.00 o 
   6   6   2        8.80        9.02      1.22 o 
   7   6   2        0.53        0.78      1.06 o 
   8   6   2        0.59       -0.10      1.26 o 
  -8   7   2        0.40        0.24      1.06 o 
  -7   7   2        0.23        1.04      1.04 o 
  -6   7   2       26.64       26.17      1.03 o 
  -5   7   2        1.11        0.97      0.94 o 
  -4   7   2       54.63       57.16      1.17 o 
  -3   7   2       39.70       43.41      1.31 o 
  -2   7   2       55.80       57.00      1.95 o 
  -1   7   2        1.12        0.30      1.01 o 
   0   7   2        9.95        9.96      0.90 o 
   1   7   2        5.94        5.56      0.77 o 
   2   7   2        0.87        3.59      1.79 o 
   3   7   2        4.64        3.78      1.16 o 
   4   7   2        0.42        0.53      0.93 o 
   5   7   2       29.22       29.68      1.22 o 
   6   7   2        6.77        5.62      1.01 o 
   7   7   2        0.47       -0.20      1.24 o 
  -7   8   2        0.88        1.28      1.23 o 
  -6   8   2        7.76        7.15      1.11 o 
  -5   8   2        0.06        0.04      0.87 o 
  -4   8   2        1.90        1.51      0.95 o 
  -3   8   2        0.40        1.00      0.93 o 
  -2   8   2       26.96       28.76      1.02 o 
  -1   8   2        1.12        1.21      0.92 o 
   0   8   2        3.05        3.05      0.72 o 
   1   8   2        3.86        3.64      0.69 o 
   2   8   2        6.65        6.54      0.80 o 
   3   8   2        0.04       -0.05      1.02 o 
   4   8   2       15.22       15.73      1.27 o 
   5   8   2        2.90        3.16      1.07 o 
   6   8   2        0.71        0.46      1.22 o 
   7   8   2        1.02        1.19      2.20 o 
  -6   9   2        7.55        8.74      1.29 o 
  -5   9   2        1.54        2.11      1.34 o 
  -4   9   2       28.87       25.56      1.16 o 
  -3   9   2        2.46        2.30      0.98 o 
  -2   9   2       20.80       21.50      1.14 o 
  -1   9   2        6.91        5.76      0.77 o 
   0   9   2       34.95       35.99      0.92 o 
   1   9   2        0.07        0.17      0.94 o 
   2   9   2       12.95       12.71      1.11 o 
   3   9   2        0.00       -1.04      1.04 o 
   4   9   2        0.41        0.27      1.48 o 
   5   9   2        1.26        1.74      1.15 o 
  -5  10   2        1.56        0.52      1.19 o 
  -4  10   2        0.15       -0.53      1.24 o 
  -3  10   2        8.62        8.85      1.28 o 
  -2  10   2        0.09        0.15      1.11 o 
  -1  10   2        6.04        6.61      1.13 o 
   0  10   2        0.00       -0.28      0.74 o 
   1  10   2        8.51        9.40      1.09 o 
   2  10   2        1.73        2.68      1.23 o 
   3  10   2        0.46        0.80      1.01 o 
   4  10   2        0.07        1.47      1.37 o 
  -2  11   2        0.69       -0.05      1.27 o 
  -1  11   2        0.26        0.98      1.16 o 
   0  11   2        0.34        1.04      0.91 o 
   1  11   2        0.11       -0.45      1.03 o 
 -11   0   3        3.19        3.15      1.82 o 
  -9   0   3        9.59        9.84      1.84 o 
  -7   0   3      445.12      472.08      3.69 o 
  -5   0   3      265.06      294.26      3.13 o 
  -3   0   3      800.61      903.00      6.27 o 
  -1   0   3      977.76      976.10      8.76 o 
   1   0   3      253.24      251.92      4.81 o 
   3   0   3       50.75       47.45      2.63 o 
   5   0   3       71.90       73.87      2.56 o 
   7   0   3       32.83       30.18      1.96 o 
   9   0   3        0.92        1.15      2.13 o 
 -11   1   3        2.68        3.00      1.40 o 
 -10   1   3        2.51        3.45      1.49 o 
  -9   1   3        0.90        1.89      1.15 o 
  -8   1   3       50.70       53.89      2.04 o 
  -7   1   3      174.14      194.69      5.38 o 
  -6   1   3       49.62       53.84      1.49 o 
  -5   1   3      112.03      108.21      1.45 o 
  -4   1   3       87.28       74.39      2.49 o 
  -3   1   3      260.97      252.65      8.85 o 
  -2   1   3      104.50      105.17      1.71 o 
  -1   1   3      173.79      156.08      3.92 o 
   0   1   3      411.62      388.80      9.16 o 
   1   1   3      449.06      465.72     11.48 o 
   2   1   3      167.31      165.29      3.65 o 
   3   1   3        4.50        4.24      1.12 o 
   4   1   3        4.30        2.62      1.13 o 
   5   1   3       22.38       21.36      1.28 o 
   6   1   3        2.45        1.28      1.14 o 
   7   1   3       48.89       46.38      1.43 o 
   8   1   3        6.66        5.60      1.23 o 
   9   1   3        0.29        0.87      1.50 o 
 -10   2   3        4.34        6.17      1.25 o 
  -9   2   3        0.24        1.05      1.01 o 
  -8   2   3       29.33       29.01      1.23 o 
  -7   2   3        4.78        3.21      0.89 o 
  -6   2   3       29.07       24.78      1.06 o 
  -5   2   3        8.11        7.10      0.95 o 
  -4   2   3       91.22       98.25      1.60 o 
  -3   2   3        1.69        1.73      1.00 o 
  -2   2   3       25.12       23.56      1.17 o 
  -1   2   3       26.37       28.16      1.28 o 
   0   2   3      975.76     1021.97     14.61 o 
   1   2   3        0.00        0.37      1.07 o 
   2   2   3       29.00       29.27      1.52 o 
   3   2   3       32.47       37.18      1.33 o 
   4   2   3       28.46       30.56      1.29 o 
   5   2   3        0.56        0.29      1.12 o 
   6   2   3        6.59        4.04      1.16 o 
   7   2   3        1.89        0.67      1.02 o 
   8   2   3        1.40        2.17      1.17 o 
   9   2   3        0.82        0.62      1.53 o 
 -10   3   3        5.80        4.62      1.19 o 
  -9   3   3        1.22        0.70      1.03 o 
  -8   3   3       12.02       11.38      0.93 o 
  -7   3   3       16.18       18.37      1.04 o 
  -6   3   3       96.96      102.68      1.81 o 
  -5   3   3       20.03       21.14      1.24 o 
  -4   3   3      275.09      303.06      7.72 o 
  -3   3   3       42.37       40.34      1.07 o 
  -2   3   3      191.97      186.22      3.04 o 
  -1   3   3      333.52      322.63      6.68 o 
   0   3   3      250.05      244.64      2.65 o 
   1   3   3      563.64      543.00     11.83 o 
   2   3   3        0.02        0.24      1.11 o 
   3   3   3        2.65        3.32      1.15 o 
   4   3   3      146.73      148.07      4.07 o 
   5   3   3        7.38        8.01      0.99 o 
   6   3   3        9.12        8.33      1.11 o 
   7   3   3        9.05        8.15      1.08 o 
   8   3   3        0.66        2.16      1.04 o 
   9   3   3        0.05       -0.36      1.37 o 
 -10   4   3        2.44        2.87      1.18 o 
  -9   4   3        4.67        5.09      0.99 o 
  -8   4   3        0.00        0.11      1.01 o 
  -7   4   3       56.41       61.70      1.74 o 
  -6   4   3      128.20      127.25      4.72 o 
  -5   4   3       77.07       82.62      2.63 o 
  -4   4   3        6.15        5.90      0.88 o 
  -3   4   3      143.85      165.99      4.66 o 
  -2   4   3       45.62       43.58      1.23 o 
  -1   4   3      715.97      773.13      3.73 o 
   0   4   3      340.25      329.00      2.57 o 
   1   4   3      146.91      134.81      1.67 o 
   2   4   3      247.76      279.49      5.52 o 
   3   4   3        2.85        3.29      1.02 o 
   4   4   3       60.59       67.74      2.80 o 
   5   4   3       62.43       60.85      1.51 o 
   6   4   3       20.45       21.55      1.16 o 
   7   4   3        0.35        0.78      1.03 o 
   8   4   3        1.01        0.49      1.13 o 
   9   4   3        6.22        3.49      1.44 o 
 -10   5   3        0.40        2.78      1.47 o 
  -9   5   3        1.69        2.79      1.33 o 
  -8   5   3       12.44       11.41      0.96 o 
  -7   5   3       37.42       41.78      1.10 o 
  -6   5   3       27.72       27.63      0.91 o 
  -5   5   3       67.08       63.72      1.19 o 
  -4   5   3       12.43       10.40      0.96 o 
  -3   5   3        4.07        3.58      0.94 o 
  -2   5   3      335.30      363.05      2.35 o 
  -1   5   3        2.04        2.69      1.14 o 
   0   5   3       22.05       21.34      0.92 o 
   1   5   3       19.45       18.07      0.99 o 
   2   5   3      104.31      102.72      1.99 o 
   3   5   3       42.57       45.56      1.42 o 
   4   5   3       10.69       10.85      1.09 o 
   5   5   3        3.09        2.91      1.15 o 
   6   5   3       19.49       20.13      1.29 o 
   7   5   3        8.49        7.49      1.25 o 
   8   5   3        1.70        2.40      1.25 o 
  -9   6   3        3.20        1.71      1.17 o 
  -8   6   3        7.43        6.34      1.05 o 
  -7   6   3        0.50        0.43      0.94 o 
  -6   6   3        0.76        0.36      0.94 o 
  -5   6   3        3.10        2.62      0.81 o 
  -4   6   3       16.00       14.94      0.93 o 
  -3   6   3        0.40        0.16      1.00 o 
  -2   6   3        1.84        0.93      0.93 o 
  -1   6   3       15.31       14.96      0.93 o 
   0   6   3        0.04       -0.18      0.91 o 
   1   6   3        3.72        3.55      0.77 o 
   2   6   3        0.14        0.31      0.92 o 
   3   6   3       54.32       57.75      1.35 o 
   4   6   3       42.94       42.53      1.23 o 
   5   6   3       15.87       13.71      1.14 o 
   6   6   3       26.16       28.17      1.80 o 
   7   6   3        2.40        2.06      1.37 o 
   8   6   3        6.23        3.78      1.59 o 
  -8   7   3        0.21        0.11      1.06 o 
  -7   7   3        0.00        0.07      0.78 o 
  -6   7   3        8.08        7.09      0.86 o 
  -5   7   3        2.11        2.20      0.95 o 
  -4   7   3       69.15       75.40      1.32 o 
  -3   7   3        5.94        5.23      0.95 o 
  -2   7   3        4.69        4.92      1.04 o 
  -1   7   3       47.00       46.10      0.99 o 
   0   7   3       67.64       75.77      1.31 o 
   1   7   3        0.68        0.38      0.75 o 
   2   7   3        0.30        0.10      0.79 o 
   3   7   3        6.55        6.96      1.05 o 
   4   7   3        1.05        0.63      0.94 o 
   5   7   3        4.59        4.23      1.08 o 
   6   7   3        3.39        5.06      1.35 o 
   7   7   3        4.89        3.76      1.40 o 
  -7   8   3        3.03        2.84      1.16 o 
  -6   8   3        0.01        0.01      0.88 o 
  -5   8   3       16.50       15.12      1.15 o 
  -4   8   3        1.40        2.29      1.04 o 
  -3   8   3       36.46       38.64      1.23 o 
  -2   8   3        0.30        0.17      1.02 o 
  -1   8   3       52.59       57.12      1.65 o 
   0   8   3       21.33       22.15      0.82 o 
   1   8   3       13.21       13.48      0.79 o 
   2   8   3        0.01        0.01      0.76 o 
   3   8   3        7.08        8.17      1.08 o 
   4   8   3       15.34       13.59      1.10 o 
   5   8   3        0.13        1.15      1.19 o 
   6   8   3        1.38        1.96      1.25 o 
  -6   9   3        0.00       -0.42      1.24 o 
  -5   9   3        1.31        1.78      1.65 o 
  -4   9   3        8.26        5.84      1.12 o 
  -3   9   3       19.63       19.49      1.18 o 
  -2   9   3        3.43        3.18      1.17 o 
  -1   9   3        0.06        0.33      0.98 o 
   0   9   3        1.28        1.91      0.74 o 
   1   9   3        0.08        0.54      0.77 o 
   2   9   3        0.31        0.20      0.95 o 
   3   9   3        1.63        1.40      0.84 o 
   4   9   3        1.76        1.67      1.35 o 
   5   9   3        1.85        1.11      1.55 o 
  -5  10   3        4.01        3.61      1.41 o 
  -4  10   3        1.31        2.10      1.36 o 
  -3  10   3        0.01        0.44      1.34 o 
  -2  10   3        0.09        1.06      1.33 o 
  -1  10   3        3.37        4.75      1.23 o 
   0  10   3        0.00       -0.30      0.89 o 
   1  10   3        0.16       -0.33      1.13 o 
   2  10   3        0.20       -0.05      0.99 o 
   3  10   3        0.24       -0.29      1.02 o 
  -2  11   3        0.51       -1.95      2.41 o 
  -1  11   3        1.19        0.56      1.04 o 
   0  11   3        1.36        1.57      1.17 o 
   1  11   3        0.33        0.47      1.88 o 
 -10   0   4       40.44       50.02      6.23 o 
  -8   0   4      114.13      124.14      2.12 o 
  -6   0   4       58.80       53.33      3.56 o 
  -4   0   4      412.95      416.41      4.13 o 
  -2   0   4     1068.86     1085.79      7.73 o 
   0   0   4      267.67      264.02      4.82 o 
   2   0   4      277.22      269.91      5.27 o 
   4   0   4        0.00       -0.01      1.93 o 
   6   0   4       40.05       42.90      2.30 o 
   8   0   4        5.10        6.97      1.75 o 
 -11   1   4        0.34        0.71      1.26 o 
 -10   1   4        0.92        1.06      1.34 o 
  -9   1   4       17.13       16.78      0.99 o 
  -8   1   4       79.79       89.14      4.28 o 
  -7   1   4        4.45        4.87      1.18 o 
  -6   1   4       55.21       55.95      1.16 o 
  -5   1   4       70.89       70.62      2.91 o 
  -4   1   4      537.80      555.20      3.07 o 
  -3   1   4      199.95      187.57      1.84 o 
  -2   1   4       89.08       88.44      2.55 o 
  -1   1   4       12.34       11.72      1.33 o 
   0   1   4      394.21      417.11      5.24 o 
   1   1   4      113.54      111.74      3.84 o 
   2   1   4       29.96       25.57      2.13 o 
   3   1   4       47.67       42.08      2.02 o 
   4   1   4      115.29      126.37      2.64 o 
   5   1   4        0.29        0.26      1.24 o 
   6   1   4        0.07        0.13      1.18 o 
   7   1   4       47.28       47.38      1.58 o 
   8   1   4        0.02       -0.20      1.16 o 
   9   1   4        0.66        0.49      1.61 o 
 -10   2   4        0.00        0.31      1.34 o 
  -9   2   4        9.86        8.62      0.88 o 
  -8   2   4        0.95        1.44      0.80 o 
  -7   2   4      247.84      272.41      8.30 o 
  -6   2   4      128.94      128.82      2.78 o 
  -5   2   4        8.04        7.14      0.95 o 
  -4   2   4       93.84       96.09      2.58 o 
  -3   2   4      179.91      203.45      4.49 o 
  -2   2   4      948.22     1023.21     22.70 o 
  -1   2   4      106.17       91.63      2.20 o 
   0   2   4        3.83        3.66      0.97 o 
   1   2   4      539.06      582.15     12.17 o 
   2   2   4        8.68        9.10      1.22 o 
   3   2   4      364.48      375.89     14.28 o 
   4   2   4       76.35       79.06      1.77 o 
   5   2   4       88.57       83.81      1.95 o 
   6   2   4       38.30       37.54      1.33 o 
   7   2   4        1.05        0.96      1.06 o 
   8   2   4        1.13        0.29      1.17 o 
   9   2   4        7.06        5.95      1.47 o 
 -10   3   4        0.05       -0.33      1.22 o 
  -9   3   4        4.64        5.05      1.07 o 
  -8   3   4        2.94        3.21      1.03 o 
  -7   3   4       81.84       94.89      2.72 o 
  -6   3   4       15.09       13.27      0.92 o 
  -5   3   4       76.70       80.32      1.48 o 
  -4   3   4       48.50       43.90      1.41 o 
  -3   3   4      242.10      261.21      7.44 o 
  -2   3   4       44.00       49.87      1.09 o 
  -1   3   4        1.79        3.17      0.88 o 
   0   3   4      365.47      359.02      2.83 o 
   1   3   4       86.62       76.54      2.14 o 
   2   3   4        0.63        0.30      1.06 o 
   3   3   4       52.83       57.75      1.65 o 
   4   3   4       11.73       11.99      1.29 o 
   5   3   4        6.96        6.90      1.08 o 
   6   3   4       32.75       33.39      1.28 o 
   7   3   4        1.79        1.94      1.09 o 
   8   3   4        1.80        1.54      1.46 o 
 -10   4   4        2.41        2.24      1.26 o 
  -9   4   4        1.98        0.93      0.93 o 
  -8   4   4       26.18       26.56      1.29 o 
  -7   4   4        0.09       -0.45      0.93 o 
  -6   4   4        4.90        4.37      0.88 o 
  -5   4   4        1.33       -0.18      0.86 o 
  -4   4   4      181.02      184.86      4.58 o 
  -3   4   4       26.81       27.04      0.90 o 
  -2   4   4       21.94       19.31      1.00 o 
  -1   4   4      118.37      124.01      1.55 o 
   0   4   4       12.93       15.64      0.90 o 
   1   4   4       13.04       13.00      0.94 o 
   2   4   4        0.40        0.88      1.12 o 
   3   4   4      149.03      144.98      4.46 o 
   4   4   4       18.08       16.48      1.15 o 
   5   4   4        1.41        2.30      1.14 o 
   6   4   4       18.97       18.30      1.20 o 
   7   4   4       23.26       25.38      1.42 o 
   8   4   4        0.08       -0.29      1.52 o 
 -10   5   4        5.33        5.63      2.24 o 
  -9   5   4        6.01        6.46      1.37 o 
  -8   5   4        1.26        2.34      1.10 o 
  -7   5   4        0.58        1.51      1.01 o 
  -6   5   4       15.62       15.09      1.01 o 
  -5   5   4        1.98        1.70      0.76 o 
  -4   5   4       34.91       34.34      0.98 o 
  -3   5   4       21.05       21.11      1.02 o 
  -2   5   4        6.01        5.84      0.89 o 
  -1   5   4      147.84      134.69      2.44 o 
   0   5   4        5.39        6.60      0.89 o 
   1   5   4      208.39      233.27      3.89 o 
   2   5   4        0.57        0.28      0.86 o 
   3   5   4       43.29       44.22      1.59 o 
   4   5   4       15.63       16.66      1.13 o 
   5   5   4       39.62       46.40      1.46 o 
   6   5   4       25.19       23.80      1.29 o 
   7   5   4        0.04        1.25      1.31 o 
   8   5   4        4.51        3.89      1.58 o 
  -9   6   4        0.03        0.35      0.95 o 
  -8   6   4        0.02        0.30      0.86 o 
  -7   6   4        1.10        1.74      0.94 o 
  -6   6   4       30.92       31.66      0.96 o 
  -5   6   4       11.58       10.97      0.82 o 
  -4   6   4        0.15       -0.29      0.85 o 
  -3   6   4       24.16       25.29      1.11 o 
  -2   6   4       56.92       57.94      2.05 o 
  -1   6   4      263.00      273.56      2.04 o 
   0   6   4        0.86        0.31      0.80 o 
   1   6   4       50.25       52.12      1.15 o 
   2   6   4        1.72        2.38      0.80 o 
   3   6   4        3.40        2.03      0.93 o 
   4   6   4        4.72        2.57      1.05 o 
   5   6   4        0.54        0.25      1.15 o 
   6   6   4        6.87        6.00      1.24 o 
   7   6   4        3.86        1.74      1.40 o 
  -8   7   4        4.37        5.82      1.40 o 
  -7   7   4        4.47        4.69      1.08 o 
  -6   7   4        2.32        2.85      0.88 o 
  -5   7   4       24.38       26.91      1.07 o 
  -4   7   4        0.00       -0.64      0.93 o 
  -3   7   4        3.59        2.76      1.02 o 
  -2   7   4       25.37       25.36      1.00 o 
  -1   7   4       18.68       16.74      1.03 o 
   0   7   4        2.18        1.29      0.76 o 
   1   7   4        0.76        0.52      0.71 o 
   2   7   4       28.98       28.95      0.87 o 
   3   7   4        2.94        3.18      0.95 o 
   4   7   4        0.61        1.01      1.02 o 
   5   7   4        0.42        0.47      0.95 o 
   6   7   4        4.06        2.92      1.39 o 
   7   7   4        3.21        2.61      2.71 o 
  -7   8   4        1.12        2.27      1.24 o 
  -6   8   4        0.76        1.23      1.21 o 
  -5   8   4       18.18       17.06      1.02 o 
  -4   8   4        1.46        2.04      1.04 o 
  -3   8   4        0.05       -0.51      1.02 o 
  -2   8   4        0.06       -0.72      0.92 o 
  -1   8   4        6.66        7.40      1.16 o 
   0   8   4        1.61        0.72      0.76 o 
   1   8   4        5.98        5.56      0.95 o 
   2   8   4        1.70        2.14      0.82 o 
   3   8   4        1.19        1.33      1.03 o 
   4   8   4       12.62       11.43      1.27 o 
   5   8   4        0.12        0.38      1.22 o 
   6   8   4        2.57        2.12      1.40 o 
  -6   9   4        2.45        1.91      1.16 o 
  -5   9   4        0.05        0.42      1.33 o 
  -4   9   4        7.99        7.01      1.01 o 
  -3   9   4        0.12        1.39      0.87 o 
  -2   9   4        1.35        1.19      1.06 o 
  -1   9   4        0.35        0.82      1.15 o 
   0   9   4        0.40        0.32      0.80 o 
   1   9   4        0.15       -0.41      0.82 o 
   2   9   4       10.35       10.91      1.02 o 
   3   9   4        0.88        2.70      1.05 o 
   4   9   4        0.43        0.42      1.16 o 
  -5  10   4        1.97        3.18      2.19 o 
  -4  10   4        1.49        0.20      1.09 o 
  -3  10   4        0.59        0.79      1.33 o 
  -2  10   4        4.42        4.49      1.25 o 
  -1  10   4        1.16        1.98      1.05 o 
   0  10   4        0.45       -0.91      1.06 o 
   1  10   4        0.01        0.53      1.13 o 
   2  10   4        0.16       -0.05      1.01 o 
   3  10   4        2.00        1.19      1.03 o 
 -11   0   5        3.02        1.14      1.84 o 
  -9   0   5       14.40       13.38      3.25 o 
  -7   0   5      303.29      343.75      9.19 o 
  -5   0   5       59.72       54.87      3.36 o 
  -3   0   5      872.20      857.44      6.21 o 
  -1   0   5       11.34       10.57      1.29 o 
   1   0   5      400.35      400.26     12.00 o 
   3   0   5      605.08      565.24     13.71 o 
   5   0   5      297.59      310.82      5.85 o 
   7   0   5        0.00       -0.47      1.77 o 
 -11   1   5        2.91        2.94      1.40 o 
 -10   1   5        2.04        2.88      1.34 o 
  -9   1   5        0.89        0.36      1.03 o 
  -8   1   5        8.25       10.27      1.07 o 
  -7   1   5       68.31       76.95      3.05 o 
  -6   1   5        1.69        1.28      0.86 o 
  -5   1   5      129.19      135.10      4.92 o 
  -4   1   5      251.61      260.68      2.31 o 
  -3   1   5       97.86      100.64      1.74 o 
  -2   1   5       21.50       22.06      1.24 o 
  -1   1   5        8.84        7.54      1.08 o 
   0   1   5      711.74      711.62     20.32 o 
   1   1   5        2.19        3.68      1.79 o 
   2   1   5       66.51       71.98      3.16 o 
   3   1   5       26.51       31.85      2.05 o 
   4   1   5      251.04      261.42      6.18 o 
   5   1   5       38.80       40.12      1.73 o 
   6   1   5       47.63       50.19      1.90 o 
   7   1   5        1.14        1.28      1.34 o 
   8   1   5        0.94        1.59      1.86 o 
 -10   2   5       14.96       17.61      1.60 o 
  -9   2   5        3.73        3.08      0.90 o 
  -8   2   5       48.11       50.71      1.71 o 
  -7   2   5       55.33       60.07      2.09 o 
  -6   2   5       21.24       18.75      0.96 o 
  -5   2   5        9.39        8.93      0.96 o 
  -4   2   5      242.41      273.77      7.14 o 
  -3   2   5       37.42       35.13      1.25 o 
  -2   2   5      247.30      236.01      8.80 o 
  -1   2   5      210.74      231.55      6.55 o 
   0   2   5       14.90       17.32      1.30 o 
   1   2   5       86.19       77.22      1.87 o 
   2   2   5        0.12        0.24      1.28 o 
   3   2   5       70.12       65.95      2.42 o 
   4   2   5        8.16        9.44      1.65 o 
   5   2   5       22.56       21.16      1.57 o 
   6   2   5       37.36       41.17      1.81 o 
   7   2   5       10.25       11.80      1.36 o 
   8   2   5        1.23        1.60      1.58 o 
 -10   3   5        0.70        0.74      1.50 o 
  -9   3   5       26.20       26.27      1.48 o 
  -8   3   5        5.77        4.08      0.88 o 
  -7   3   5        0.08       -0.12      0.86 o 
  -6   3   5        0.02        0.36      0.91 o 
  -5   3   5       72.06       71.01      2.30 o 
  -4   3   5        2.34        2.37      0.92 o 
  -3   3   5        1.94        1.28      1.11 o 
  -2   3   5      100.58      101.04      1.85 o 
  -1   3   5      163.08      156.37      1.64 o 
   0   3   5      427.00      433.99     12.63 o 
   1   3   5      176.17      190.07      4.91 o 
   2   3   5       27.48       25.25      1.27 o 
   3   3   5       31.30       31.68      1.64 o 
   4   3   5      167.77      175.79      2.26 o 
   5   3   5       69.58       69.43      3.57 o 
   6   3   5       11.70       13.89      1.47 o 
   7   3   5        7.59        6.80      1.38 o 
   8   3   5       11.67       13.80      1.88 o 
 -10   4   5        0.95        1.34      1.25 o 
  -9   4   5        0.00       -0.12      0.95 o 
  -8   4   5        5.62        3.96      0.84 o 
  -7   4   5       26.65       25.73      1.18 o 
  -6   4   5       18.60       17.99      1.36 o 
  -5   4   5       27.54       28.97      1.02 o 
  -4   4   5        0.63        0.56      1.12 o 
  -3   4   5        0.11        0.17      1.00 o 
  -2   4   5      445.96      460.83      2.46 o 
  -1   4   5       18.68       21.32      1.24 o 
   0   4   5       77.16       82.71      1.98 o 
   1   4   5        0.00        0.63      0.91 o 
   2   4   5       97.92       96.59      2.65 o 
   3   4   5      103.32      116.96      4.76 o 
   4   4   5        6.20        4.73      1.06 o 
   5   4   5        8.35        8.57      1.32 o 
   6   4   5       17.66       16.79      1.40 o 
   7   4   5        3.14        3.01      1.67 o 
   8   4   5        0.35        0.82      1.68 o 
  -9   5   5        0.03       -1.34      1.34 o 
  -8   5   5        0.00       -0.64      0.86 o 
  -7   5   5        6.61        6.55      0.97 o 
  -6   5   5        1.12        0.44      1.01 o 
  -5   5   5       20.34       22.14      1.10 o 
  -4   5   5        6.77        6.67      0.83 o 
  -3   5   5        8.36        8.34      0.84 o 
  -2   5   5       24.28       23.90      1.15 o 
  -1   5   5       59.61       64.26      2.42 o 
   0   5   5        0.03        0.47      1.12 o 
   1   5   5       38.71       33.32      1.23 o 
   2   5   5       47.62       49.65      2.16 o 
   3   5   5        4.79        3.86      1.15 o 
   4   5   5        0.37        0.31      1.13 o 
   5   5   5        2.47        2.87      1.26 o 
   6   5   5        0.64        1.23      1.08 o 
   7   5   5        0.02        0.82      1.64 o 
  -9   6   5        2.37        2.57      1.02 o 
  -8   6   5        9.80       10.79      1.38 o 
  -7   6   5        0.76        0.20      0.88 o 
  -6   6   5       10.48       12.31      0.99 o 
  -5   6   5       36.05       35.57      0.94 o 
  -4   6   5        4.54        4.10      0.73 o 
  -3   6   5        9.24        9.61      1.07 o 
  -2   6   5        5.92        6.30      0.96 o 
  -1   6   5       20.87       18.88      1.04 o 
   0   6   5        1.44        1.14      1.13 o 
   1   6   5       46.72       46.63      0.91 o 
   2   6   5       22.97       23.19      0.94 o 
   3   6   5        5.05        3.98      0.94 o 
   4   6   5        6.74        6.34      1.20 o 
   5   6   5        3.35        3.47      1.06 o 
   6   6   5        0.31        0.54      1.43 o 
   7   6   5        3.41        3.04      1.35 o 
  -8   7   5        0.90       -0.83      1.25 o 
  -7   7   5        1.29        1.80      0.90 o 
  -6   7   5       11.14       10.57      1.01 o 
  -5   7   5        0.14        0.07      0.93 o 
  -4   7   5        8.51        9.32      1.08 o 
  -3   7   5        0.21        1.01      1.01 o 
  -2   7   5        0.01       -0.15      0.85 o 
  -1   7   5        1.78        1.95      0.93 o 
   0   7   5        4.56        4.23      1.03 o 
   1   7   5       18.87       20.18      1.02 o 
   2   7   5       17.54       19.27      1.12 o 
   3   7   5        0.13        0.05      0.93 o 
   4   7   5        0.28        0.42      1.03 o 
   5   7   5        1.94        1.39      1.50 o 
   6   7   5       22.64       19.28      1.60 o 
  -7   8   5        1.08        0.51      1.07 o 
  -6   8   5        3.66        4.51      1.50 o 
  -5   8   5        0.03        0.21      0.83 o 
  -4   8   5        0.47        0.28      1.03 o 
  -3   8   5       19.95       21.52      1.08 o 
  -2   8   5        0.89        1.53      1.14 o 
  -1   8   5        3.94        2.91      0.89 o 
   0   8   5       17.42       17.16      1.14 o 
   1   8   5        4.93        5.58      0.79 o 
   2   8   5        3.10        2.07      0.79 o 
   3   8   5        1.31        0.89      1.05 o 
   4   8   5        0.04       -0.56      1.22 o 
   5   8   5        1.36        1.19      1.37 o 
  -6   9   5        0.97        0.37      1.16 o 
  -5   9   5        1.12        0.25      1.14 o 
  -4   9   5        0.56        1.93      1.48 o 
  -3   9   5        2.89        3.86      1.19 o 
  -2   9   5        1.25        1.53      0.96 o 
  -1   9   5        2.04        2.43      0.90 o 
   0   9   5        0.17        0.44      1.04 o 
   1   9   5        1.04        0.44      0.83 o 
   2   9   5        0.80        0.76      1.13 o 
   3   9   5        0.85        1.85      1.14 o 
   4   9   5        0.89        0.68      1.27 o 
  -4  10   5        0.93        0.10      1.55 o 
  -3  10   5        0.01        0.19      1.14 o 
  -2  10   5        0.20        0.62      1.23 o 
  -1  10   5        0.13       -0.65      1.01 o 
   0  10   5        5.48        5.41      1.11 o 
   1  10   5        1.54        0.23      1.16 o 
   2  10   5        0.12        0.40      1.16 o 
 -10   0   6        3.38        2.97      1.54 o 
  -8   0   6        0.45       -0.26      1.30 o 
  -6   0   6       11.45       12.76      1.68 o 
  -4   0   6       29.71       31.66      1.88 o 
  -2   0   6       61.04       56.75      2.12 o 
   0   0   6      104.68      105.62      3.01 o 
   2   0   6       88.92       79.84      4.42 o 
   4   0   6       78.26       73.22      4.17 o 
   6   0   6        1.86        2.43      2.83 o 
   8   0   6       12.05       12.22      3.96 o 
 -10   1   6        0.31        1.15      1.38 o 
  -9   1   6        0.51        0.76      0.93 o 
  -8   1   6       24.34       24.30      1.15 o 
  -7   1   6       22.27       25.37      1.15 o 
  -6   1   6        0.25        0.15      0.91 o 
  -5   1   6      161.66      164.70      3.43 o 
  -4   1   6      219.05      254.56      9.19 o 
  -3   1   6      120.67      114.37      4.03 o 
  -2   1   6        0.14        1.16      1.11 o 
  -1   1   6       66.41       67.70      1.52 o 
   0   1   6      396.61      399.51      9.16 o 
   1   1   6      117.52      123.57      5.10 o 
   2   1   6       51.55       57.69      3.34 o 
   3   1   6      139.19      141.38      4.88 o 
   4   1   6      361.67      396.57      6.18 o 
   5   1   6        0.15        0.02      2.11 o 
   6   1   6       38.52       41.56      2.96 o 
   7   1   6        0.66        0.72      2.03 o 
   8   1   6       27.26       32.63      3.56 o 
 -10   2   6        0.52        1.56      1.33 o 
  -9   2   6        1.26        1.49      0.95 o 
  -8   2   6       10.73       11.28      1.09 o 
  -7   2   6       32.46       29.79      0.97 o 
  -6   2   6        7.16        8.15      1.05 o 
  -5   2   6       20.20       16.93      0.95 o 
  -4   2   6      129.37      131.23      4.66 o 
  -3   2   6       55.42       59.11      2.70 o 
  -2   2   6       21.59       20.44      1.14 o 
  -1   2   6       89.94       95.15      1.62 o 
   0   2   6        0.51       -0.36      1.16 o 
   1   2   6        1.22        0.41      1.30 o 
   2   2   6       28.38       23.16      1.91 o 
   3   2   6      319.48      336.91     11.28 o 
   4   2   6        9.91        8.24      1.61 o 
   5   2   6       97.10      108.53      3.17 o 
   6   2   6       11.89       11.25      1.86 o 
   7   2   6        3.56        2.63      2.38 o 
   8   2   6        0.08        0.48      2.15 o 
 -10   3   6        1.21        1.01      1.24 o 
  -9   3   6        0.41        0.53      1.04 o 
  -8   3   6        8.10        8.74      0.97 o 
  -7   3   6        5.90        7.63      1.03 o 
  -6   3   6       30.33       30.86      1.27 o 
  -5   3   6       55.50       51.89      1.70 o 
  -4   3   6        2.77        2.22      0.86 o 
  -3   3   6        0.68        0.64      1.00 o 
  -2   3   6        1.59        2.17      1.01 o 
  -1   3   6      217.96      228.76      4.19 o 
   0   3   6        6.19        4.38      1.14 o 
   1   3   6       14.88       15.05      1.31 o 
   2   3   6       24.93       22.78      1.32 o 
   3   3   6       75.89       71.37      1.92 o 
   4   3   6       14.91       13.66      1.45 o 
   5   3   6        7.43        7.62      1.72 o 
   6   3   6        3.92        4.60      1.69 o 
   7   3   6        3.11        2.45      2.38 o 
 -10   4   6        9.90        9.66      2.01 o 
  -9   4   6        0.04       -0.25      1.18 o 
  -8   4   6       23.55       22.55      1.02 o 
  -7   4   6       27.04       27.40      0.97 o 
  -6   4   6        7.08        5.34      1.04 o 
  -5   4   6        6.60        4.62      0.94 o 
  -4   4   6        8.28        6.40      1.15 o 
  -3   4   6        0.04       -0.03      0.85 o 
  -2   4   6       18.92       21.80      0.97 o 
  -1   4   6        6.10        4.85      1.03 o 
   0   4   6       24.83       21.74      1.27 o 
   1   4   6       52.18       55.96      1.32 o 
   2   4   6       66.14       67.17      3.26 o 
   3   4   6       17.64       14.85      1.21 o 
   4   4   6       22.58       22.05      1.31 o 
   5   4   6        0.61        0.20      1.35 o 
   6   4   6        0.16        0.14      1.55 o 
   7   4   6        0.97        1.45      2.14 o 
  -9   5   6       11.07       10.24      1.42 o 
  -8   5   6        0.08        1.22      0.94 o 
  -7   5   6       14.50       14.58      1.06 o 
  -6   5   6        9.16        7.31      1.06 o 
  -5   5   6        4.08        3.43      0.93 o 
  -4   5   6        6.34        5.47      0.83 o 
  -3   5   6      127.94      133.28      5.70 o 
  -2   5   6       27.38       25.05      1.07 o 
  -1   5   6      103.65      106.14      1.70 o 
   0   5   6       54.26       60.65      1.46 o 
   1   5   6        5.27        3.69      0.88 o 
   2   5   6       77.64       81.88      2.62 o 
   3   5   6       33.65       36.22      1.26 o 
   4   5   6        2.63        2.46      1.07 o 
   5   5   6        2.55        1.63      1.27 o 
   6   5   6       20.64       23.83      1.96 o 
   7   5   6        0.13       -0.31      1.82 o 
  -9   6   6        0.60        1.09      1.25 o 
  -8   6   6        0.03       -0.91      1.05 o 
  -7   6   6        2.19        3.00      0.83 o 
  -6   6   6        1.43        0.83      0.82 o 
  -5   6   6        0.00        0.32      0.79 o 
  -4   6   6        3.70        2.51      0.81 o 
  -3   6   6       49.05       54.83      2.35 o 
  -2   6   6       24.10       24.95      1.11 o 
  -1   6   6       14.37       14.11      1.11 o 
   0   6   6       19.14       17.51      1.04 o 
   1   6   6       50.09       51.46      1.55 o 
   2   6   6        6.70        7.63      1.06 o 
   3   6   6       28.72       29.93      1.10 o 
   4   6   6        1.67        1.17      0.95 o 
   5   6   6        3.41        2.71      1.00 o 
   6   6   6        1.07        1.10      1.59 o 
  -8   7   6        0.13       -0.52      0.97 o 
  -7   7   6        3.54        3.29      1.07 o 
  -6   7   6        6.31        5.47      1.07 o 
  -5   7   6        2.82        3.09      0.78 o 
  -4   7   6        0.84        1.02      1.14 o 
  -3   7   6       10.15        9.25      0.86 o 
  -2   7   6       22.37       21.82      1.06 o 
  -1   7   6       44.44       50.36      1.90 o 
   0   7   6       10.34        9.66      1.09 o 
   1   7   6        2.85        1.78      0.82 o 
   2   7   6        0.28        0.27      0.86 o 
   3   7   6        5.06        3.33      1.07 o 
   4   7   6        4.21        5.67      1.13 o 
   5   7   6        0.11        0.26      1.35 o 
  -7   8   6        1.07        0.29      0.97 o 
  -6   8   6        0.43       -1.22      1.22 o 
  -5   8   6        2.93        1.48      1.07 o 
  -4   8   6        0.79        0.45      1.03 o 
  -3   8   6        1.19        1.78      1.03 o 
  -2   8   6        0.11        0.25      0.86 o 
  -1   8   6       15.10       13.51      1.12 o 
   0   8   6        7.37        6.07      0.92 o 
   1   8   6        7.14        6.89      0.99 o 
   2   8   6        0.58        0.44      0.82 o 
   3   8   6        2.44        2.61      1.14 o 
   4   8   6        0.38       -0.27      1.36 o 
  -6   9   6        0.17        1.88      1.76 o 
  -5   9   6        0.12        1.00      1.34 o 
  -4   9   6        0.45        0.07      1.21 o 
  -3   9   6        0.01       -0.04      1.11 o 
  -2   9   6        0.03        0.71      0.94 o 
  -1   9   6        1.25        1.36      1.12 o 
   0   9   6        0.00        0.27      1.11 o 
   1   9   6        0.25       -0.26      1.00 o 
   2   9   6        0.72        0.22      1.16 o 
   3   9   6        0.10        0.72      1.15 o 
  -3  10   6        0.58        0.80      1.37 o 
  -2  10   6        0.00        1.50      1.51 o 
  -1  10   6        0.46        0.15      1.08 o 
   0  10   6        0.61        0.20      1.15 o 
   1  10   6        0.19        0.43      1.39 o 
  -9   0   7        6.51        3.38      2.61 o 
  -7   0   7       16.31       12.39      1.41 o 
  -5   0   7      136.56      126.61      4.11 o 
  -3   0   7       59.32       63.14      5.51 o 
  -1   0   7      426.74      430.89     23.89 o 
   1   0   7       40.53       28.90      5.00 o 
   3   0   7      365.56      340.99      6.52 o 
   5   0   7       55.20       51.60      4.05 o 
 -10   1   7        0.07       -0.40      1.13 o 
  -9   1   7       19.65       22.17      1.38 o 
  -8   1   7        0.00       -0.05      1.12 o 
  -7   1   7       11.35        9.56      0.98 o 
  -6   1   7       34.43       32.54      0.98 o 
  -5   1   7        0.86        0.87      1.01 o 
  -4   1   7       14.14       13.63      1.00 o 
  -3   1   7       61.14       57.33      1.36 o 
  -2   1   7        8.57        9.29      1.17 o 
  -1   1   7        0.81        0.58      1.11 o 
   0   1   7       67.38       70.00      1.66 o 
   1   1   7        1.63        1.66      1.95 o 
   2   1   7       84.61       94.96      4.76 o 
   3   1   7        0.26        0.25      3.01 o 
   4   1   7       57.53       51.67      4.19 o 
   5   1   7        7.54        2.53      2.83 o 
   6   1   7        0.28        2.19      3.13 o 
   7   1   7        0.09        2.41      2.94 o 
 -10   2   7        4.85        4.87      1.39 o 
  -9   2   7        0.39       -0.83      1.06 o 
  -8   2   7        0.04       -0.29      1.24 o 
  -7   2   7       16.32       16.44      0.95 o 
  -6   2   7        0.91       -0.02      0.85 o 
  -5   2   7       25.86       26.40      1.22 o 
  -4   2   7        0.03       -0.15      1.01 o 
  -3   2   7        2.47        1.78      1.02 o 
  -2   2   7        0.00        0.33      0.99 o 
  -1   2   7        3.83        3.49      1.02 o 
   0   2   7        7.55        7.39      1.18 o 
   1   2   7      146.86      159.60      3.24 o 
   2   2   7       94.01       97.70      3.00 o 
   3   2   7       51.74       51.81      2.75 o 
   4   2   7        0.60        1.01      1.95 o 
   5   2   7       25.52       26.87      2.83 o 
   6   2   7        2.99        3.29      1.96 o 
   7   2   7        2.13        1.89      2.51 o 
 -10   3   7        1.42        2.47      1.36 o 
  -9   3   7        6.59        5.19      1.08 o 
  -8   3   7        6.88        5.09      1.18 o 
  -7   3   7        4.68        3.25      0.87 o 
  -6   3   7       12.98       10.29      1.07 o 
  -5   3   7       60.44       62.89      1.14 o 
  -4   3   7      217.49      228.51      1.93 o 
  -3   3   7       30.73       30.63      1.18 o 
  -2   3   7       16.58       15.87      0.94 o 
  -1   3   7       33.88       35.00      1.20 o 
   0   3   7        5.62        5.95      1.17 o 
   1   3   7        0.23        0.43      1.12 o 
   2   3   7       49.47       52.67      2.17 o 
   3   3   7      111.39      118.58      2.88 o 
   4   3   7       26.95       24.65      1.68 o 
   5   3   7        0.11        0.27      1.50 o 
   6   3   7       22.33       21.96      1.94 o 
   7   3   7       12.73       14.52      2.39 o 
 -10   4   7        0.06        0.81      1.25 o 
  -9   4   7        0.03        1.95      1.20 o 
  -8   4   7        0.12       -0.94      0.94 o 
  -7   4   7        0.96        1.53      1.02 o 
  -6   4   7        6.61        5.32      0.88 o 
  -5   4   7       16.48       19.41      1.11 o 
  -4   4   7       25.19       24.41      1.14 o 
  -3   4   7       13.19       12.12      0.98 o 
  -2   4   7       52.17       49.78      1.67 o 
  -1   4   7        0.10        0.00      1.12 o 
   0   4   7       49.64       51.74      1.47 o 
   1   4   7       24.09       28.19      1.31 o 
   2   4   7       41.33       39.15      1.79 o 
   3   4   7       52.78       57.55      1.81 o 
   4   4   7        0.34        0.72      1.32 o 
   5   4   7       15.10       13.57      1.58 o 
   6   4   7        0.06       -0.10      1.73 o 
   7   4   7        0.23        1.63      3.00 o 
  -9   5   7        1.24       -0.13      1.37 o 
  -8   5   7        0.97        1.32      0.96 o 
  -7   5   7        1.55        1.89      0.88 o 
  -6   5   7       35.65       33.64      1.01 o 
  -5   5   7        0.25       -0.69      0.85 o 
  -4   5   7        0.15        0.13      1.01 o 
  -3   5   7       48.19       46.51      1.85 o 
  -2   5   7      122.04      125.86      5.74 o 
  -1   5   7       80.70       84.03      2.64 o 
   0   5   7       21.83       22.32      1.28 o 
   1   5   7       25.29       23.15      1.23 o 
   2   5   7       41.64       42.03      2.11 o 
   3   5   7        0.39       -0.44      1.09 o 
   4   5   7        0.10       -0.06      1.17 o 
   5   5   7        1.78        1.28      1.61 o 
   6   5   7        2.26        2.52      1.78 o 
  -9   6   7        1.83        1.80      2.24 o 
  -8   6   7       13.07       14.30      1.22 o 
  -7   6   7        3.59        3.54      0.85 o 
  -6   6   7        3.58        3.03      0.89 o 
  -5   6   7        0.87        0.52      0.86 o 
  -4   6   7       17.20       16.56      0.90 o 
  -3   6   7        1.47        0.92      0.93 o 
  -2   6   7       80.81       86.42      2.25 o 
  -1   6   7        8.17        6.65      1.06 o 
   0   6   7       63.87       64.00      2.95 o 
   1   6   7       11.70       12.17      1.00 o 
   2   6   7       42.24       41.32      1.46 o 
   3   6   7        4.58        4.58      1.12 o 
   4   6   7        0.03        0.35      1.12 o 
   5   6   7        4.86        5.13      1.42 o 
  -8   7   7        6.72        5.23      1.20 o 
  -7   7   7        2.43        3.91      1.07 o 
  -6   7   7        0.18       -0.52      0.78 o 
  -5   7   7        5.29        4.98      0.80 o 
  -4   7   7        5.28        4.43      0.97 o 
  -3   7   7       13.71       13.00      1.02 o 
  -2   7   7        2.06        1.86      0.93 o 
  -1   7   7       27.09       29.72      1.25 o 
   0   7   7       24.09       23.53      1.12 o 
   1   7   7        9.58        8.50      0.94 o 
   2   7   7       15.15       17.21      1.18 o 
   3   7   7        2.21        0.97      0.99 o 
   4   7   7        2.47        2.51      1.10 o 
   5   7   7        0.21        0.65      1.33 o 
  -7   8   7        0.05        1.44      1.25 o 
  -6   8   7        2.80        3.71      1.16 o 
  -5   8   7        0.02       -0.80      1.32 o 
  -4   8   7        0.01        0.70      0.88 o 
  -3   8   7        2.74        2.67      1.06 o 
  -2   8   7        0.01        0.22      0.94 o 
  -1   8   7        0.00        0.64      0.93 o 
   0   8   7        0.28        1.13      1.03 o 
   1   8   7        1.56        0.91      0.80 o 
   2   8   7        0.43        0.52      1.48 o 
   3   8   7        1.73        1.50      1.38 o 
   4   8   7        0.02       -0.11      3.12 o 
  -5   9   7        0.00       -0.24      1.38 o 
  -4   9   7        0.23        0.70      1.22 o 
  -3   9   7        0.00       -0.33      1.22 o 
  -2   9   7        0.04        0.07      1.21 o 
  -1   9   7        8.71        9.06      1.40 o 
   0   9   7        3.69        3.63      1.17 o 
   1   9   7        3.67        2.63      1.28 o 
   2   9   7        0.07       -1.38      1.38 o 
 -10   0   8        0.86        0.94      2.12 o 
  -8   0   8       25.87       26.65      3.21 o 
  -6   0   8       56.81       65.56      2.01 o 
  -4   0   8      140.11      151.84      9.98 o 
  -2   0   8       27.44       29.79      1.85 o 
   0   0   8       78.20       81.26      2.63 o 
   2   0   8       41.26       40.42      4.12 o 
   4   0   8       64.79       61.02      4.58 o 
   6   0   8        1.60        1.67      3.91 o 
 -10   1   8        5.66        6.93      1.39 o 
  -9   1   8        1.18        2.18      1.04 o 
  -8   1   8        0.06       -0.70      0.93 o 
  -7   1   8       57.82       58.67      3.01 o 
  -6   1   8       21.25       24.23      0.99 o 
  -5   1   8        0.36       -0.08      0.92 o 
  -4   1   8       55.21       57.73      1.33 o 
  -3   1   8      211.68      200.00      5.18 o 
  -2   1   8        0.03        0.25      0.90 o 
  -1   1   8        2.49        2.94      1.13 o 
   0   1   8       16.75       17.75      1.24 o 
   1   1   8        2.38        1.06      1.97 o 
   2   1   8        1.08        1.89      2.74 o 
   3   1   8        0.33        1.91      3.24 o 
   4   1   8       27.25       25.80      3.95 o 
   5   1   8        0.56        2.19      3.03 o 
   6   1   8        0.26        1.71      2.94 o 
   7   1   8        6.67        2.62      2.83 o 
 -10   2   8        0.52        0.45      1.52 o 
  -9   2   8        0.08       -0.89      0.96 o 
  -8   2   8        2.24        3.16      0.88 o 
  -7   2   8       23.12       22.81      1.13 o 
  -6   2   8       17.80       14.92      1.01 o 
  -5   2   8       13.47       13.39      1.19 o 
  -4   2   8       21.85       22.18      1.07 o 
  -3   2   8       53.57       56.21      2.13 o 
  -2   2   8      110.24      100.63      2.06 o 
  -1   2   8        0.64        0.52      0.84 o 
   0   2   8       62.67       67.01      1.81 o 
   1   2   8       54.83       52.06      2.57 o 
   2   2   8       73.99       81.08      3.10 o 
   3   2   8       52.77       56.23      3.35 o 
   4   2   8        2.24        2.31      3.82 o 
   5   2   8        0.70        0.70      3.63 o 
   6   2   8        9.81        9.96      4.12 o 
 -10   3   8        4.53        2.39      1.20 o 
  -9   3   8        6.39        6.97      1.38 o 
  -8   3   8        2.29        3.62      1.04 o 
  -7   3   8        0.25        0.33      0.85 o 
  -6   3   8        9.27        7.01      0.89 o 
  -5   3   8        7.00        5.63      0.84 o 
  -4   3   8       19.12       21.76      1.06 o 
  -3   3   8       63.72       63.18      2.12 o 
  -2   3   8       49.91       46.41      1.24 o 
  -1   3   8      124.98      127.86      2.67 o 
   0   3   8        4.14        4.43      1.27 o 
   1   3   8       67.36       73.12      1.98 o 
   2   3   8        2.47        1.07      1.96 o 
   3   3   8        6.46        5.06      1.69 o 
   4   3   8        2.91        2.90      2.06 o 
   5   3   8       15.23       14.36      2.36 o 
   6   3   8        0.78        1.03      3.03 o 
  -9   4   8        3.78        4.50      2.16 o 
  -8   4   8        1.62        0.89      0.90 o 
  -7   4   8       23.35       20.12      1.18 o 
  -6   4   8        0.75       -0.38      0.86 o 
  -5   4   8       22.44       21.69      1.39 o 
  -4   4   8       41.77       43.98      1.99 o 
  -3   4   8      129.05      129.74      3.11 o 
  -2   4   8       62.32       65.16      1.59 o 
  -1   4   8      113.43      106.92      4.78 o 
   0   4   8      117.24      125.46      1.90 o 
   1   4   8        0.09       -0.15      1.13 o 
   2   4   8      101.15       97.93      2.99 o 
   3   4   8        0.34        0.31      1.62 o 
   4   4   8       13.37       12.36      1.98 o 
   5   4   8       19.13       24.26      2.44 o 
   6   4   8        0.29        0.08      2.36 o 
  -9   5   8        4.37        5.69      1.55 o 
  -8   5   8        4.17        4.99      1.15 o 
  -7   5   8        0.56        1.84      1.03 o 
  -6   5   8        4.05        4.04      0.93 o 
  -5   5   8       19.70       21.78      0.93 o 
  -4   5   8       16.96       16.82      1.08 o 
  -3   5   8        5.09        3.84      1.03 o 
  -2   5   8       48.22       49.07      1.90 o 
  -1   5   8       29.26       35.40      1.91 o 
   0   5   8        0.05        0.08      1.12 o 
   1   5   8        3.51        1.89      1.02 o 
   2   5   8        5.08        5.73      1.31 o 
   3   5   8       18.07       16.59      1.81 o 
   4   5   8        7.38        6.84      1.75 o 
   5   5   8        0.98       -0.14      2.16 o 
  -8   6   8        0.05       -1.01      1.01 o 
  -7   6   8        5.11        5.74      1.15 o 
  -6   6   8       10.79       12.28      1.09 o 
  -5   6   8        0.62       -0.12      0.94 o 
  -4   6   8        0.98        2.26      0.93 o 
  -3   6   8       17.80       19.08      1.24 o 
  -2   6   8        0.72        1.11      1.14 o 
  -1   6   8        4.64        3.96      0.96 o 
   0   6   8        1.11        1.04      1.13 o 
   1   6   8        6.80        5.48      1.06 o 
   2   6   8        0.43        0.25      1.11 o 
   3   6   8        6.79        6.01      1.22 o 
   4   6   8        1.45        0.92      1.94 o 
   5   6   8        2.90        3.32      1.80 o 
  -7   7   8        0.07        1.20      1.14 o 
  -6   7   8        1.69        0.56      1.13 o 
  -5   7   8        0.03        0.75      0.95 o 
  -4   7   8        2.88        3.48      0.96 o 
  -3   7   8        3.44        2.88      0.89 o 
  -2   7   8        0.11        0.25      1.14 o 
  -1   7   8       28.89       30.88      1.34 o 
   0   7   8        0.04        0.44      1.03 o 
   1   7   8        4.58        4.26      0.99 o 
   2   7   8        0.75        0.70      1.49 o 
   3   7   8        5.37        5.74      1.56 o 
   4   7   8        0.31        0.72      1.72 o 
  -6   8   8        0.11       -1.16      1.16 o 
  -5   8   8        0.38        0.58      1.35 o 
  -4   8   8        0.48        0.20      1.20 o 
  -3   8   8        3.70        3.32      1.24 o 
  -2   8   8       15.26       14.24      1.41 o 
  -1   8   8        0.29        0.12      1.13 o 
   0   8   8       23.88       25.30      1.38 o 
   1   8   8        1.26        0.90      1.24 o 
   2   8   8       34.46       36.42      1.90 o 
   3   8   8        0.93        0.84      3.07 o 
  -4   9   8        0.10       -0.47      1.25 o 
  -3   9   8        0.19       -0.13      1.36 o 
  -2   9   8        0.22        0.81      1.14 o 
  -1   9   8        2.67        2.04      1.39 o 
   0   9   8        0.63        0.80      1.25 o 
   1   9   8        4.73        2.76      3.20 o 
  -9   0   9        0.38       -0.46      1.71 o 
  -7   0   9       26.27       24.53      1.54 o 
  -5   0   9       59.61       55.27      1.76 o 
  -3   0   9      101.94       91.70      2.17 o 
  -1   0   9        6.98        3.76      1.62 o 
   1   0   9      132.29      131.13      3.37 o 
   3   0   9       32.16       27.94      2.82 o 
   5   0   9        7.32        2.74      3.11 o 
 -10   1   9        0.11        0.48      1.16 o 
  -9   1   9        2.95        2.66      1.24 o 
  -8   1   9       15.09       14.53      1.24 o 
  -7   1   9        4.28        2.82      0.94 o 
  -6   1   9        0.02        0.16      0.84 o 
  -5   1   9        1.21        1.52      0.93 o 
  -4   1   9      161.58      164.07      3.56 o 
  -3   1   9       67.19       65.19      1.48 o 
  -2   1   9       12.24       10.56      1.09 o 
  -1   1   9        1.55        1.62      1.05 o 
   0   1   9       11.53       10.55      1.46 o 
   1   1   9        7.94        5.86      2.24 o 
   2   1   9       25.01       23.25      3.89 o 
   3   1   9       23.68       22.39      3.45 o 
   4   1   9        0.47        1.72      2.87 o 
   5   1   9        0.00        1.54      2.82 o 
   6   1   9        0.10        3.03      3.12 o 
 -10   2   9        1.15        1.92      1.26 o 
  -9   2   9       14.38       14.90      1.32 o 
  -8   2   9       11.08        8.57      0.95 o 
  -7   2   9        0.76       -0.22      0.93 o 
  -6   2   9       19.73       17.29      1.11 o 
  -5   2   9       12.07       14.57      1.20 o 
  -4   2   9      274.64      309.52      9.61 o 
  -3   2   9       66.65       71.44      1.66 o 
  -2   2   9      113.33      111.65      1.78 o 
  -1   2   9       58.09       60.70      1.37 o 
   0   2   9       54.19       47.59      1.71 o 
   1   2   9       36.74       36.05      2.06 o 
   2   2   9       70.02       74.78      3.43 o 
   3   2   9       20.93       27.80      4.19 o 
   4   2   9        6.12        6.22      3.85 o 
   5   2   9        2.11        2.16      3.55 o 
   6   2   9        0.31        0.31      3.88 o 
  -9   3   9        0.99        2.38      1.34 o 
  -8   3   9        1.01        1.75      0.88 o 
  -7   3   9       11.74       11.01      1.08 o 
  -6   3   9        2.48        1.92      1.02 o 
  -5   3   9        0.23        0.61      0.80 o 
  -4   3   9       23.32       22.89      1.07 o 
  -3   3   9      141.82      140.17      5.13 o 
  -2   3   9      172.68      175.13      2.15 o 
  -1   3   9       53.99       61.41      2.40 o 
   0   3   9        1.20        0.97      1.22 o 
   1   3   9       32.03       26.43      1.92 o 
   2   3   9       42.39       42.16      2.37 o 
   3   3   9        4.62        2.57      1.85 o 
   4   3   9        9.18       10.23      2.46 o 
   5   3   9        0.82        2.72      3.34 o 
  -9   4   9        0.05        2.16      1.37 o 
  -8   4   9        9.15        8.35      1.20 o 
  -7   4   9        0.12       -0.88      0.88 o 
  -6   4   9       15.71       17.35      0.93 o 
  -5   4   9       14.86       14.72      0.90 o 
  -4   4   9       22.73       22.99      0.89 o 
  -3   4   9        0.01        0.06      1.00 o 
  -2   4   9        0.26        0.62      0.91 o 
  -1   4   9       21.76       22.30      1.33 o 
   0   4   9       28.49       28.62      1.28 o 
   1   4   9        9.32       11.01      1.45 o 
   2   4   9        0.86        1.13      1.77 o 
   3   4   9        1.76        2.11      1.66 o 
   4   4   9        3.72        3.48      2.19 o 
   5   4   9        0.67        0.44      2.65 o 
  -8   5   9        0.84        0.82      1.06 o 
  -7   5   9        2.49        2.32      0.93 o 
  -6   5   9        1.64        1.26      0.95 o 
  -5   5   9        2.68        3.40      0.95 o 
  -4   5   9        0.22       -0.11      0.86 o 
  -3   5   9        1.84        2.91      0.86 o 
  -2   5   9        0.86        0.29      0.92 o 
  -1   5   9       38.41       38.88      1.55 o 
   0   5   9        0.26        0.49      0.92 o 
   1   5   9        4.55        4.24      1.18 o 
   2   5   9        0.01        0.39      1.21 o 
   3   5   9       11.19        9.34      1.92 o 
   4   5   9        2.16        2.33      2.18 o 
  -8   6   9        5.04        5.17      1.19 o 
  -7   6   9        2.48        1.87      1.07 o 
  -6   6   9        0.10        0.65      1.13 o 
  -5   6   9        0.20        1.09      0.94 o 
  -4   6   9        4.24        3.10      0.97 o 
  -3   6   9        4.62        4.81      1.16 o 
  -2   6   9        0.54        0.72      1.15 o 
  -1   6   9       14.61       14.30      1.26 o 
   0   6   9        3.25        3.50      1.08 o 
   1   6   9        0.02       -0.26      1.07 o 
   2   6   9       38.00       43.54      1.90 o 
   3   6   9        1.44        1.03      2.15 o 
   4   6   9        6.10        3.91      2.24 o 
  -7   7   9        0.05       -0.26      0.97 o 
  -6   7   9        0.50        1.15      0.95 o 
  -5   7   9        2.06        1.45      1.06 o 
  -4   7   9        3.31        3.14      1.10 o 
  -3   7   9        0.58        0.23      1.05 o 
  -2   7   9        3.67        2.74      0.97 o 
  -1   7   9        4.56        4.32      1.09 o 
   0   7   9        3.63        3.41      0.92 o 
   1   7   9        8.16        7.35      1.45 o 
   2   7   9        0.00        0.62      1.30 o 
   3   7   9       13.17       11.69      1.90 o 
  -5   8   9        0.55       -0.66      1.27 o 
  -4   8   9        0.29       -0.80      1.37 o 
  -3   8   9        0.90        2.71      1.50 o 
  -2   8   9        4.26        4.02      1.26 o 
  -1   8   9        0.13       -0.38      1.51 o 
   0   8   9        3.22        2.96      1.09 o 
   1   8   9        0.10        1.10      1.25 o 
  -8   0  10        0.85        1.64      1.62 o 
  -6   0  10       26.33       30.31      2.74 o 
  -4   0  10      242.34      273.39     11.58 o 
  -2   0  10        5.79        5.75      1.69 o 
   0   0  10      118.37      113.73      3.95 o 
   2   0  10       25.18       27.30      3.96 o 
   4   0  10        5.38        5.54      3.07 o 
  -9   1  10        0.07        0.08      1.22 o 
  -8   1  10        3.40        3.69      1.05 o 
  -7   1  10        0.19        0.71      0.92 o 
  -6   1  10        8.73        7.11      0.99 o 
  -5   1  10        0.28        0.17      1.01 o 
  -4   1  10      134.96      145.26      7.24 o 
  -3   1  10      117.77      124.13      5.24 o 
  -2   1  10      148.75      158.48      4.20 o 
  -1   1  10       16.38       16.42      1.22 o 
   0   1  10       66.31       67.98      2.16 o 
   1   1  10       81.45       88.40      5.86 o 
   2   1  10       34.98       27.59      3.99 o 
   3   1  10        7.08        7.20      3.39 o 
   4   1  10        1.22        1.21      2.74 o 
   5   1  10        0.25        0.25      2.80 o 
  -9   2  10        0.66        1.21      1.15 o 
  -8   2  10        0.98        0.53      1.25 o 
  -7   2  10        4.18        4.05      1.07 o 
  -6   2  10       10.42       10.62      1.09 o 
  -5   2  10       55.07       59.30      1.55 o 
  -4   2  10        0.50        0.87      1.02 o 
  -3   2  10       26.39       28.65      1.21 o 
  -2   2  10        0.20        0.19      1.01 o 
  -1   2  10       32.50       27.38      1.25 o 
   0   2  10        3.58        3.39      1.38 o 
   1   2  10       36.95       42.24      2.64 o 
   2   2  10        2.08        1.46      3.38 o 
   3   2  10        8.04        8.04      3.13 o 
   4   2  10        0.27        1.68      3.36 o 
   5   2  10        0.03        1.62      3.52 o 
  -9   3  10        6.62        7.21      1.20 o 
  -8   3  10        0.03       -0.03      1.10 o 
  -7   3  10       18.88       17.19      1.03 o 
  -6   3  10        0.98        0.50      0.87 o 
  -5   3  10       24.57       24.61      1.05 o 
  -4   3  10       30.52       30.56      1.15 o 
  -3   3  10       32.55       33.00      1.02 o 
  -2   3  10        2.50        1.04      1.02 o 
  -1   3  10       15.84       13.74      1.30 o 
   0   3  10        3.43        3.27      1.30 o 
   1   3  10        0.01       -0.02      1.61 o 
   2   3  10       30.69       32.02      2.56 o 
   3   3  10        3.16        2.75      2.44 o 
   4   3  10        0.00        1.78      3.09 o 
   5   3  10        0.64        1.44      3.12 o 
  -9   4  10        5.29        5.62      2.28 o 
  -8   4  10        0.14        1.52      1.34 o 
  -7   4  10        1.95        0.83      1.27 o 
  -6   4  10        8.52        7.91      1.01 o 
  -5   4  10       32.44       35.16      1.27 o 
  -4   4  10        6.08        4.89      0.85 o 
  -3   4  10        2.79        2.86      1.02 o 
  -2   4  10       15.43       15.87      1.04 o 
  -1   4  10        0.11       -0.17      1.14 o 
   0   4  10        2.20        2.77      1.28 o 
   1   4  10        4.95        3.26      1.68 o 
   2   4  10       23.54       25.66      2.01 o 
   3   4  10        5.05        5.03      2.41 o 
   4   4  10        3.10        2.61      2.72 o 
  -8   5  10        0.46        1.23      1.37 o 
  -7   5  10        0.35       -0.24      1.34 o 
  -6   5  10        1.17       -0.66      0.99 o 
  -5   5  10        8.18        6.85      0.88 o 
  -4   5  10        1.52        1.58      0.78 o 
  -3   5  10        1.13        1.09      0.94 o 
  -2   5  10       16.26       16.24      1.26 o 
  -1   5  10        0.90        1.71      1.04 o 
   0   5  10        3.39        3.74      1.15 o 
   1   5  10        1.12        1.03      1.32 o 
   2   5  10       12.22       12.17      2.47 o 
   3   5  10        8.11        8.14      2.28 o 
  -7   6  10        5.51        5.28      1.12 o 
  -6   6  10        1.99        3.23      1.34 o 
  -5   6  10       13.78       16.26      1.31 o 
  -4   6  10        1.77        1.09      0.85 o 
  -3   6  10        0.01        0.71      1.03 o 
  -2   6  10        0.45        0.53      0.94 o 
  -1   6  10        7.99        6.31      1.23 o 
   0   6  10        6.72        5.78      1.03 o 
   1   6  10        9.01       11.49      1.72 o 
   2   6  10        2.26        3.36      2.16 o 
   3   6  10        1.45        1.01      3.08 o 
  -6   7  10        0.48       -0.75      1.09 o 
  -5   7  10        0.00        0.01      1.08 o 
  -4   7  10        0.75        2.47      1.35 o 
  -3   7  10        0.36        1.02      1.21 o 
  -2   7  10        6.47        6.01      1.54 o 
  -1   7  10       14.38       15.08      1.34 o 
   0   7  10        0.63        0.34      1.24 o 
   1   7  10        1.34        1.05      1.43 o 
  -4   8  10        1.09       -2.25      2.25 o 
  -3   8  10        4.25        4.31      1.30 o 
  -2   8  10        0.12       -0.72      1.54 o 
  -1   8  10        8.70        6.85      1.61 o 
  -9   0  11        0.97       -0.65      2.17 o 
  -7   0  11        4.19        4.33      1.21 o 
  -5   0  11       78.14       82.94      2.24 o 
  -3   0  11       58.69       62.96      2.35 o 
  -1   0  11      147.51      150.97      3.71 o 
   1   0  11       66.46       63.25      4.03 o 
   3   0  11        1.39        1.34      3.66 o 
  -9   1  11        0.46       -0.52      1.52 o 
  -8   1  11        3.93        5.00      1.36 o 
  -7   1  11        0.09       -0.36      0.88 o 
  -6   1  11        1.40        1.15      0.95 o 
  -5   1  11        2.90        2.65      1.16 o 
  -4   1  11       15.27       15.91      1.14 o 
  -3   1  11       47.27       52.60      1.66 o 
  -2   1  11       46.09       50.78      1.50 o 
  -1   1  11       17.17       15.17      1.17 o 
   0   1  11       22.36       20.15      2.38 o 
   1   1  11       41.61       39.26      3.71 o 
   2   1  11        1.76        2.82      3.17 o 
   3   1  11        3.19        3.13      3.12 o 
   4   1  11        0.02        2.26      3.28 o 
  -9   2  11        0.04        0.20      1.36 o 
  -8   2  11        0.14        1.12      1.19 o 
  -7   2  11       17.87       15.72      1.37 o 
  -6   2  11       12.57       13.61      1.03 o 
  -5   2  11        6.04        6.09      1.07 o 
  -4   2  11       29.71       33.57      1.24 o 
  -3   2  11       21.81       22.10      1.30 o 
  -2   2  11        1.86        1.51      1.02 o 
  -1   2  11        7.20        6.79      1.38 o 
   0   2  11        3.90        2.36      1.66 o 
   1   2  11        9.17        8.77      2.24 o 
   2   2  11        4.78        2.40      3.01 o 
   3   2  11        0.21        3.09      2.79 o 
   4   2  11        7.61        2.06      3.15 o 
  -8   3  11        1.82        2.78      1.16 o 
  -7   3  11        2.51        1.72      1.16 o 
  -6   3  11        0.20       -0.13      1.16 o 
  -5   3  11       15.50       17.31      1.25 o 
  -4   3  11        6.27        5.33      1.18 o 
  -3   3  11        6.11        6.58      0.96 o 
  -2   3  11        3.95        3.19      1.04 o 
  -1   3  11        2.18        1.61      1.21 o 
   0   3  11        0.94        0.72      1.51 o 
   1   3  11        2.00        2.17      1.84 o 
   2   3  11        2.83        3.14      2.80 o 
  -8   4  11        0.08       -0.07      1.25 o 
  -7   4  11        6.86        5.33      1.30 o 
  -6   4  11        4.62        4.57      1.31 o 
  -5   4  11       28.24       27.51      1.08 o 
  -4   4  11        6.90        6.27      0.87 o 
  -3   4  11        0.48        0.30      0.87 o 
  -2   4  11        1.82        1.92      1.16 o 
  -1   4  11        2.56        2.12      1.21 o 
   0   4  11        0.07        0.44      1.23 o 
   1   4  11        6.48        7.24      2.10 o 
   2   4  11       11.77       13.00      2.56 o 
   3   4  11        1.44        1.22      2.87 o 
  -7   5  11        0.68        0.77      1.02 o 
  -6   5  11        7.59        7.47      1.39 o 
  -5   5  11        0.47        0.52      1.12 o 
  -4   5  11       21.44       21.35      1.00 o 
  -3   5  11        6.22        4.70      1.09 o 
  -2   5  11        1.61        1.97      1.06 o 
  -1   5  11        7.41        7.35      1.29 o 
   0   5  11        5.16        6.13      1.48 o 
   1   5  11        1.00        0.71      2.13 o 
   2   5  11       17.83       17.61      2.44 o 
  -6   6  11        2.19        1.74      1.10 o 
  -5   6  11        0.01       -1.08      1.08 o 
  -4   6  11        1.98        2.30      1.36 o 
  -3   6  11        3.81        4.81      1.37 o 
  -2   6  11        6.01        5.82      1.28 o 
  -1   6  11        8.20        9.06      1.57 o 
   0   6  11        0.00       -0.54      1.36 o 
   1   6  11        0.49        0.36      1.84 o 
  -4   7  11        7.03        5.72      1.45 o 
  -3   7  11        0.02        0.14      1.53 o 
  -2   7  11        8.43        8.51      1.61 o 
  -1   7  11        1.87        0.61      1.44 o 
  -8   0  12        0.16        1.13      1.74 o 
  -6   0  12        5.31        3.11      1.42 o 
  -4   0  12       37.93       42.60      2.03 o 
  -2   0  12        2.36        1.24      1.65 o 
   0   0  12        6.02        2.72      2.28 o 
  -8   1  12        0.03        0.64      1.24 o 
  -7   1  12        3.64        3.61      1.25 o 
  -6   1  12        0.02        0.57      0.95 o 
  -5   1  12        1.30        1.90      1.04 o 
  -4   1  12        0.00        0.27      1.03 o 
  -3   1  12       12.01       12.07      1.26 o 
  -2   1  12        5.68        5.10      1.08 o 
  -1   1  12        1.91        1.11      1.17 o 
   0   1  12        0.01       -0.42      2.33 o 
   1   1  12        0.03        2.37      3.18 o 
   2   1  12        0.29        2.46      3.35 o 
   3   1  12        0.92        2.30      2.99 o 
  -8   2  12        0.03       -0.03      1.37 o 
  -7   2  12        0.65        0.52      1.35 o 
  -6   2  12        0.17       -0.59      1.48 o 
  -5   2  12        7.70        6.33      1.23 o 
  -4   2  12       29.54       31.43      1.38 o 
  -3   2  12        0.02        0.38      1.03 o 
  -2   2  12       18.32       16.81      1.22 o 
  -1   2  12       12.31        9.57      1.47 o 
   0   2  12       23.77       20.63      2.51 o 
   1   2  12       11.40       11.24      3.46 o 
   2   2  12        0.14        2.64      3.10 o 
   3   2  12        0.16        2.18      3.06 o 
  -8   3  12        0.02        1.18      1.54 o 
  -7   3  12        4.83        3.70      1.41 o 
  -6   3  12        3.64        5.18      1.35 o 
  -5   3  12        7.97        7.29      1.15 o 
  -4   3  12        2.65        2.81      0.91 o 
  -3   3  12        8.92        8.49      0.96 o 
  -2   3  12        1.45        0.97      1.18 o 
  -1   3  12        0.53        0.28      1.27 o 
   0   3  12       13.97       15.62      2.30 o 
   1   3  12        8.35        8.53      2.75 o 
  -7   4  12        1.66        0.59      1.27 o 
  -6   4  12        7.43        5.78      1.42 o 
  -5   4  12        2.62        3.85      1.06 o 
  -4   4  12        0.71        1.30      1.12 o 
  -3   4  12        9.88       10.22      1.28 o 
  -2   4  12        0.24        0.12      1.47 o 
  -1   4  12        0.01       -0.47      1.55 o 
   0   4  12        0.26        0.79      2.13 o 
   1   4  12        1.30        0.22      2.66 o 
  -6   5  12        4.54        4.14      1.06 o 
  -5   5  12        0.01       -0.45      1.14 o 
  -4   5  12       12.24       10.18      1.25 o 
  -3   5  12        0.09       -0.86      1.24 o 
  -2   5  12        5.83        4.77      1.50 o 
  -1   5  12        0.23        0.61      1.65 o 
   0   5  12        0.87        0.85      1.61 o 
   1   5  12        1.67        1.71      3.11 o 
  -4   6  12        0.70        1.84      1.38 o 
  -3   6  12        0.40        0.30      1.26 o 
  -2   6  12        5.70        5.08      1.60 o 
  -1   6  12        0.00       -0.69      1.43 o 
  -7   0  13        0.55       -0.16      1.53 o 
  -5   0  13       10.31       10.11      2.46 o 
  -3   0  13       22.53       24.72      3.56 o 
  -1   0  13       25.29       32.32      3.15 o 
  -7   1  13        2.72        2.13      1.28 o 
  -6   1  13        0.83        0.60      1.24 o 
  -5   1  13        0.16        0.36      1.34 o 
  -4   1  13        3.19        2.55      1.24 o 
  -3   1  13        1.60        2.22      1.53 o 
  -2   1  13        0.87        0.36      1.39 o 
  -1   1  13        0.13        0.03      1.71 o 
  -7   2  13        1.73        2.24      1.54 o 
  -6   2  13       12.71       13.48      1.45 o 
  -5   2  13        5.54        4.85      1.26 o 
  -4   2  13        4.20        4.40      1.37 o 
  -3   2  13        0.00       -0.29      1.33 o 
  -2   2  13        2.98        2.76      1.39 o 
  -1   2  13        0.12       -0.45      1.67 o 
   0   2  13        1.62        1.12      2.81 o 
  -6   3  13        0.48       -0.58      1.26 o 
  -5   3  13        0.22        0.50      1.07 o 
  -4   3  13        1.32        0.62      1.14 o 
  -3   3  13        3.41        2.82      1.25 o 
  -2   3  13       11.54       10.27      1.68 o 
  -1   3  13        1.06        1.03      1.86 o 
   0   3  13        0.05       -1.30      2.67 o 
  -5   4  13       21.15       18.49      1.33 o 
  -4   4  13        0.36       -0.29      1.25 o 
  -3   4  13        0.28       -0.17      1.36 o 
  -2   4  13        3.51        3.12      1.70 o 
  -1   4  13        5.77        3.65      1.83 o 
  -3   5  13        0.20       -1.39      1.80 o 
  -4   0  14        6.23        6.11      1.62 o 
  -2   0  14        0.17        0.08      1.85 o 
  -5   1  14        0.29        0.18      1.15 o 
  -4   1  14       12.38       11.20      1.47 o 
  -3   1  14        4.70        4.43      1.41 o 
  -2   1  14        1.53        1.62      1.42 o 
  -1   1  14        1.60        1.71      3.08 o 
  -5   2  14        0.94       -0.28      1.57 o 
  -4   2  14        2.70        1.75      1.19 o 
  -3   2  14        4.73        4.84      1.42 o 
  -2   2  14        3.16        2.27      1.72 o 
  -3   3  14        0.28        0.58      3.12 o 
                                                 
